# Supplementary material for: The Tbx20-TLE interaction is essential for the maintenance of the second heart field
Source: Development. 2023 Oct 30;150(21):dev201677. doi: 10.1242/dev.201677 (PMC10629681; doi:10.1242/dev.201677)
Supplement: Table S1. Dataset of differentially expressed genes in wild-type and Tbx20EH1Mut hearts at E9.5 from RNA-Seq analysis. [file develop-150-201677-TableS1.xlsx]

## Sheet: Differential_expression_analysi
ID	log2FoldChange	pvalue	padj	MT-4	MT-3	MT-2	MT-1	WT-4	WT-3	WT-2	WT-1	Gene.name
ENSMUSG00000000001	0.0173676	0.858242	0.908946	5384.92	5672.11	5907.77	5295.37	5227.32	5756.29	5917.48	5088.3	Gnai3
ENSMUSG00000000028	-0.692222	9.03103e-07	1.19254e-05	1021.01	1230.14	1274.49	1410.05	2153.24	2120.61	1964.21	1734.62	Cdc45
ENSMUSG00000000031	-0.491266	0.000116965	0.000794955	170332	163158	211303	199271	283036	254590	274021	234267	H19
ENSMUSG00000000037	-0.0678872	0.68714	0.785629	257.872	245.53	218.061	213.861	248.218	288.886	213.17	228.688	Scml2
ENSMUSG00000000056	0.11619	0.556897	0.679341	1763.18	2010.35	2285.41	2206.15	1857.29	2094.42	2380.93	1289.41	Narf
ENSMUSG00000000058	0.0641008	0.803425	0.872684	233.762	253.008	152.431	171.908	206.559	223.807	129.024	216.523	Cav2
ENSMUSG00000000078	0.923075	0.000553166	0.00295647	5652.23	6912.22	4354.87	3840.3	2524.7	2335.69	1919.33	4171.12	Klf6
ENSMUSG00000000085	-0.544134	0.000507948	0.00275557	1311.37	1013.28	1325.3	1110.24	1872.91	1560.3	2017.1	1490.12	Scmh1
ENSMUSG00000000088	0.00831986	0.975204	0.984975	12597	17513.6	10247.8	9688.23	11599.4	12399.9	7822.38	17938.6	Cox5a
ENSMUSG00000000093	0.287789	0.0619087	0.129728	3634.32	3251.71	2857.03	3052.39	2565.49	2915.05	2950.72	2046.02	Tbx2
ENSMUSG00000000094	-0.0500218	0.943154	0.964273	6.28957	3.73903	13.7611	31.7211	18.2258	11.9046	12.0209	15.8135	Tbx4
ENSMUSG00000000120	0.585747	0.19134	0.309291	124.743	61.0708	197.949	224.094	84.1857	52.3804	166.689	102.18	Ngfr
ENSMUSG00000000126	-0.0556184	0.900574	0.936379	45.0752	33.6513	92.0938	40.9304	51.2057	37.3012	40.871	92.4482	Wnt9a
ENSMUSG00000000127	-0.195166	0.232375	0.358701	535.662	613.201	739.926	640.561	712.541	718.247	859.092	603.346	Fer
ENSMUSG00000000131	-0.625692	0.00612022	0.020804	2108.05	1460.71	2027.12	2223.54	3021.14	2697.59	4236.16	2109.28	Xpo6
ENSMUSG00000000134	-0.0332544	0.774741	0.851449	1092.29	1202.72	1196.16	1222.8	1195.96	1189.67	1363.97	1070.45	Tfe3
ENSMUSG00000000142	-1.11913	0.00104176	0.00496969	187.639	105.939	179.953	315.164	461.719	484.122	523.309	244.501	Axin2
ENSMUSG00000000148	-0.56903	0.00332743	0.0127298	520.986	427.496	569.5	597.584	771.557	846.023	948.848	570.503	Brat1
ENSMUSG00000000149	-0.13001	0.246281	0.374071	4425.76	4979.14	4477.67	3945.69	4945.26	4942.01	5193.82	4422.92	Gna12
ENSMUSG00000000154	0.953538	0.0229713	0.0595955	48.22	27.4195	35.9907	55.2561	32.1121	14.2856	21.6376	18.2464	Slc22a18
ENSMUSG00000000167	0.143071	0.67398	0.776288	93.2953	85.9977	43.4005	68.5584	55.5452	73.0152	47.2821	88.7989	Pih1d2
ENSMUSG00000000168	-0.781415	2.08075e-11	7.84263e-10	3709.8	3762.71	3854.18	3007.36	6422.41	6478.51	5860.58	5872.89	Dlat
ENSMUSG00000000171	-0.284158	0.145245	0.250673	10348.4	13557.7	9400.98	8018.27	12399.6	13521.3	9758.55	14642.1	Sdhd
ENSMUSG00000000182	-0.694174	0.412467	0.546322	4.19305	1.24634	24.3466	25.5815	26.9047	30.1584	26.4459	6.08212	Fgf23
ENSMUSG00000000183	1.52771	1.62826e-05	0.000148945	79.6679	133.359	70.9228	70.605	26.9047	21.4284	32.8571	42.5748	Fgf6
ENSMUSG00000000184	-1.52865	2.74817e-17	2.40646e-15	10520.4	15266.5	9533.3	11245.6	30919.6	28276.7	36287	38862.3	Ccnd2
ENSMUSG00000000194	-0.115658	0.237785	0.364608	2084.99	2196.06	2163.68	2258.34	2324.22	2402.36	2566.06	2132.39	Gpr107
ENSMUSG00000000214	0.561069	0.0963116	0.183338	78.6196	73.5342	127.026	75.7213	51.2057	79.3643	72.1252	36.4927	Th
ENSMUSG00000000223	-0.4967	0.156078	0.26424	60.7992	54.8391	43.4005	59.3491	83.3178	100.793	85.7489	36.4927	Drp2
ENSMUSG00000000244	-0.714949	0.00315858	0.0122294	99.5848	93.4757	67.7472	69.5817	170.107	125.396	127.421	117.993	Tspan32
ENSMUSG00000000247	0.796533	0.113799	0.208483	30.3996	72.2879	98.4451	93.1167	26.0368	42.0631	78.5364	21.8956	Lhx2
ENSMUSG00000000253	0.206682	0.305457	0.440271	4478.17	5143.66	3468.87	3505.69	3703.3	3610.28	2608.53	4460.62	Gmpr
ENSMUSG00000000266	-0.739948	2.18243e-05	0.000192663	1378.46	1190.26	1188.75	846.236	1814.77	2041.25	2154.94	1675.01	Mid2
ENSMUSG00000000275	0.153919	0.248154	0.376041	1127.93	943.482	935.758	1050.89	985.927	878.563	996.13	784.593	Trim25
ENSMUSG00000000276	-0.298484	0.0444125	0.0999252	626.86	512.247	527.158	470.7	661.335	719.041	686.793	558.338	Dgke
ENSMUSG00000000278	0.382772	0.000515175	0.00278606	1817.69	1870.76	1792.12	1669.96	1557.87	1290.46	1355.15	1278.46	Scpep1
ENSMUSG00000000282	0.175364	0.369296	0.503527	1251.62	889.889	1225.8	1291.35	951.211	924.594	1371.98	877.041	Mnt
ENSMUSG00000000290	-0.46194	0.548574	0.672405	32.4961	0	35.9907	26.6048	44.2626	22.222	41.6724	23.112	Itgb2
ENSMUSG00000000295	0.335847	0.183061	0.298975	1577.63	2223.48	1508.43	1496.01	1267.12	1269.83	868.708	1988.85	Hddc2
ENSMUSG00000000296	0.0355581	0.808949	0.876488	331.251	291.644	341.912	367.35	335.007	357.139	322.961	283.427	Tpd52l1
ENSMUSG00000000301	-0.0841656	0.726328	0.815335	253.679	410.047	228.647	290.606	277.726	324.6	250.836	401.42	Pemt
ENSMUSG00000000303	2.00368	0.144946	0.250281	318.671	117.156	507.045	655.91	75.5067	2.38093	318.152	2.43285	Cdh1
ENSMUSG00000000305	-1.01434	0.00111549	0.00526125	32.4961	34.8976	31.7565	36.8374	53.8094	65.0787	95.3656	59.6047	Cdh4
ENSMUSG00000000308	-2.4524	0.0042198	0.015419	4.19305	1.24634	2.1171	5.1163	30.3763	7.14279	6.41113	26.7613	Ckmt1
ENSMUSG00000000317	-0.308458	0.024945	0.0634972	655.163	527.203	612.9	560.747	708.201	823.801	745.294	638.622	Bcl6b
ENSMUSG00000000320	-0.761126	0.182974	0.298888	38.7857	16.2025	16.9368	49.1165	72.9031	45.2376	72.1252	14.5971	Alox12
ENSMUSG00000000325	0.241023	0.250216	0.378357	1141.56	813.862	1321.07	1264.75	1049.28	723.009	1178.05	892.855	Arvcf
ENSMUSG00000000326	0.00639549	0.948516	0.968059	1665.69	1587.84	1848.23	1600.38	1758.35	1592.84	1679.72	1642.17	Comt
ENSMUSG00000000339	-0.914893	2.56826e-06	2.97253e-05	1115.35	734.096	1325.3	1085.68	2128.08	2279.34	1927.35	1699.34	Rtca
ENSMUSG00000000340	-0.153047	0.478856	0.609432	2007.42	2745.69	1573.01	1597.31	2181.88	2289.66	1710.97	2627.47	Dbt
ENSMUSG00000000346	0.327947	0.0361138	0.0849581	6344.08	8457.68	6467.74	5682.16	5115.37	5630.1	4704.97	6021.3	Dazap2
ENSMUSG00000000355	0.72148	0.0060835	0.020714	1810.35	2419.15	1332.71	1447.91	1011.96	1059.51	689.197	1492.55	Mcts1
ENSMUSG00000000359	0.283188	0.286706	0.418921	132.081	171.995	94.2109	96.1865	91.9967	88.0944	116.202	109.478	Rem1
ENSMUSG00000000365	-0.0161693	0.942694	0.964082	240.052	162.025	155.607	203.629	233.463	174.601	155.47	208.008	Rnf17
ENSMUSG00000000374	-0.703721	1.4731e-06	1.82694e-05	1063.99	909.83	973.866	874.888	1497.12	1526.97	1879.26	1319.82	Trappc10
ENSMUSG00000000378	-0.105756	0.26354	0.393664	1915.17	1752.36	2025.01	1879.73	2073.4	1953.16	2152.54	1969.39	Ccm2
ENSMUSG00000000384	-0.997778	7.55403e-10	2.0922e-08	1448.7	1432.05	1947.73	1834.71	3526.25	3317.43	3748.91	2712.62	Tbrg4
ENSMUSG00000000385	2.41611	0.088822	0.172607	37.7374	32.4049	159.841	193.396	7.81104	2.38093	68.9197	0	Tmprss2
ENSMUSG00000000399	-0.23173	0.148232	0.254284	6123.94	6732.74	5651.6	5521.51	7277.29	7229.29	5304.41	8407.92	Ndufa9
ENSMUSG00000000402	0.716268	0.221296	0.346098	23.0617	4.98537	23.2881	21.4885	11.2826	8.73007	13.6237	10.9478	Egfl6
ENSMUSG00000000409	1.20749	0.000555557	0.0029665	92.247	85.9977	164.075	167.815	71.1673	44.444	68.1183	36.4927	Lck
ENSMUSG00000000416	-0.188862	0.378313	0.511798	220.135	179.473	150.314	160.652	167.503	175.395	240.417	227.471	Cttnbp2
ENSMUSG00000000420	-0.548244	8.95587e-05	0.00063505	3178.33	3281.62	3500.62	2840.57	4763.87	4969	5234.69	3746.58	Galnt1
ENSMUSG00000000439	-0.153747	0.394916	0.528771	621.619	620.679	944.226	709.119	862.686	842.849	847.872	666.6	Mkrn2
ENSMUSG00000000440	2.15495	3.2465e-10	9.70481e-09	118.454	163.271	169.368	98.233	46.8663	26.9839	19.2334	30.4106	Pparg
ENSMUSG00000000441	-1.41143	0.000464525	0.00256904	557.675	378.888	965.397	808.376	1894.61	1861.89	2840.93	611.861	Raf1
ENSMUSG00000000486	-0.0978196	0.634174	0.743781	842.802	782.703	633.013	577.119	768.954	727.771	565.782	974.355	2023-09-01
ENSMUSG00000000489	1.2034	3.50252e-08	6.68795e-07	458.09	348.976	476.347	468.653	152.749	197.617	255.644	153.269	Pdgfb
ENSMUSG00000000530	0.762693	0.0149552	0.0424583	385.76	320.31	389.546	730.608	293.348	215.871	379.058	187.329	Acvrl1
ENSMUSG00000000531	-0.689822	0.00713717	0.0235658	311.334	174.488	285.808	433.862	531.151	494.44	500.87	419.666	Grasp
ENSMUSG00000000532	-0.24862	0.132659	0.233863	1437.17	1151.62	1579.36	1602.43	1721.9	1725.38	2019.51	1387.94	Acvr1b
ENSMUSG00000000538	-0.295728	0.00136866	0.00620227	1040.92	977.133	1024.68	1037.59	1255.84	1184.91	1330.31	1238.32	Tom1l2
ENSMUSG00000000552	-0.538656	0.00188203	0.00806093	1104.87	950.96	1190.87	1159.35	1532.7	1438.87	2095.64	1331.98	Zfp385a
ENSMUSG00000000555	-0.442744	0.000907211	0.00444279	4787.41	4172.76	4540.12	4475.74	6159.44	5714.23	7345.56	5211.16	Itga5
ENSMUSG00000000560	1.35733	0.0240244	0.0616906	26.2065	9.97074	14.8197	16.3722	6.94315	9.52372	4.80835	4.86569	Gabra2
ENSMUSG00000000561	0.0129996	0.950162	0.968877	4253.84	5148.64	3508.03	3734.9	3957.6	3895.99	3044.49	5600.41	Wdr77
ENSMUSG00000000563	0.101502	0.684175	0.783818	24161.4	34455.2	20568.7	17830.3	21406.6	24133.9	15305	29579.8	Atp5f1
ENSMUSG00000000567	0.417236	0.244938	0.372815	1485.39	2222.23	1740.26	1996.38	1074.45	842.055	867.106	2794.12	Sox9
ENSMUSG00000000568	-0.0792244	0.408053	0.542133	22354.2	20455	22552.4	23395.8	23876.6	24810.1	21165.6	23918.5	Hnrnpd
ENSMUSG00000000579	0.564292	0.051662	0.1124	186.591	365.179	170.427	173.954	153.617	138.094	133.031	181.247	Dynlt1c
ENSMUSG00000000581	0.557667	0.0418928	0.0954326	4351.33	6345.13	3613.89	3634.62	2975.14	3122.19	1791.11	4304.92	C1d
ENSMUSG00000000594	0.150246	0.194483	0.312941	2832.4	2518.86	2685.54	2347.36	2377.16	2538.86	2381.74	2055.76	Gm2a
ENSMUSG00000000600	0.00937887	0.956294	0.972619	2067.17	2542.54	1665.1	1590.15	1906.76	2119.03	1828.78	1957.23	Krit1
ENSMUSG00000000605	0.255136	0.179081	0.294136	2600.74	3199.36	2001.72	2298.24	1855.56	1974.58	1940.17	2694.38	Clcn4
ENSMUSG00000000617	0.317733	0.348633	0.483947	77.5713	127.127	56.1031	92.0934	72.0352	92.8562	71.3239	45.0077	Grm6
ENSMUSG00000000628	0.963108	4.70379e-10	1.36379e-08	13932.4	18741.3	12911.1	16316.9	7294.65	7200.72	9112.62	8143.95	Hk2
ENSMUSG00000000631	-0.425755	0.0112859	0.0339655	7853.57	7456.87	7956.06	8495.11	10066.7	9811.01	14208.7	8575.78	Myo18a
ENSMUSG00000000686	-1.68087	0.00910071	0.0286407	6.28957	3.73903	3.17565	5.1163	12.1505	11.111	14.425	21.8956	Abhd15
ENSMUSG00000000693	0.599751	0.000614321	0.00321688	432.932	327.788	406.483	409.304	305.499	257.934	268.466	206.792	Loxl3
ENSMUSG00000000706	2.20421	0.0419799	0.0955852	24.11	11.2171	15.8782	31.7211	12.1505	0	0	6.08212	Btn1a1
ENSMUSG00000000708	-0.16826	0.342715	0.477564	857.478	816.355	661.594	601.677	815.82	766.659	709.232	1010.85	Kat2b
ENSMUSG00000000711	-0.00992925	0.95054	0.969097	2328.19	2358.08	2514.06	2209.22	2511.68	2432.52	2788.84	1737.05	Rab5b
ENSMUSG00000000731	1.75117	5.90412e-06	6.21905e-05	49.2683	48.6074	99.5037	98.233	19.9616	21.4284	19.2334	27.9777	Aire
ENSMUSG00000000732	-0.640807	0.100042	0.188781	25.1583	18.6951	53.986	47.07	66.8278	54.7614	52.8918	52.3062	Icosl
ENSMUSG00000000738	-0.624537	4.7182e-08	8.72364e-07	1702.38	1509.32	1750.84	1732.38	2713.9	2744.42	2624.56	2237	Spg7
ENSMUSG00000000739	0.514329	0.0280344	0.0696063	355.361	291.644	270.989	306.978	216.106	183.332	156.271	305.322	Sult5a1
ENSMUSG00000000740	0.663714	0.000605501	0.00317838	70469.4	90475.8	66274.7	66742.2	45778.8	45026.5	34042.3	60719	Rpl13
ENSMUSG00000000743	-0.286646	0.010329	0.0316237	2685.65	2614.83	3097.32	2684.01	3468.97	3673.77	3357.83	3014.3	Chmp1a
ENSMUSG00000000751	-0.6478	3.80926e-15	2.51121e-13	3581.91	3651.79	3997.08	3845.41	6028.39	5938.83	6014.44	5638.12	Rpa1
ENSMUSG00000000753	0.947697	0.00234798	0.0096605	599.605	451.176	1115.71	1236.1	420.061	361.108	440.765	543.741	Serpinf1
ENSMUSG00000000759	-0.215135	0.0961052	0.183087	1592.31	1721.2	1451.27	1525.68	1836.46	1770.62	2117.28	1572.84	Tubgcp3
ENSMUSG00000000776	-0.630062	4.44882e-13	2.19754e-11	1436.12	1339.82	1469.27	1385.49	2115.92	2265.06	2234.28	2098.33	Polr3d
ENSMUSG00000000782	-0.150111	0.386892	0.520601	918.277	988.35	789.678	861.585	1030.19	864.277	1250.97	799.19	Tcf7
ENSMUSG00000000787	-0.269677	0.00414844	0.0152095	13720.7	12561.9	12818	13533.6	15850.3	16226	17071.2	14301.5	Ddx3x
ENSMUSG00000000792	-0.0914659	0.912946	0.944172	11.5309	0	27.5223	15.3489	20.8294	15.0792	13.6237	8.51496	Slc5a5
ENSMUSG00000000794	-0.838695	0.0160129	0.0448568	40.8822	18.6951	43.4005	32.7443	67.6957	49.9995	52.8918	74.2018	Kcnn3
ENSMUSG00000000804	-0.150808	0.336233	0.47127	1243.24	1028.23	996.095	1050.89	1180.34	1169.83	1460.94	980.437	Usp32
ENSMUSG00000000805	1.26411	4.97963e-12	2.07686e-10	3700.36	3950.91	2416.67	3270.34	1267.12	1234.91	1653.27	1397.67	Car4
ENSMUSG00000000811	-0.102269	0.626253	0.737033	265.21	281.674	384.254	292.652	377.534	336.505	363.832	233.553	Txnrd3
ENSMUSG00000000823	-0.488508	0.0143934	0.0412007	1384.75	1022	1466.09	1419.26	1923.25	1760.3	2382.54	1357.53	Zfp512b
ENSMUSG00000000826	0.203749	0.151246	0.2581	6604.05	8133.63	5885.54	6251.1	5509.39	5451.53	6729.29	5641.77	Dnajc5
ENSMUSG00000000827	0.284776	0.0232352	0.0601093	4200.38	4967.92	4218.32	4139.09	3483.73	3902.34	3090.17	3910.8	Tpd52l2
ENSMUSG00000000838	-0.407115	0.000325394	0.00190469	2662.58	2295.76	2559.57	2474.24	3462.03	3603.14	3308.95	2873.19	Fmr1
ENSMUSG00000000861	0.0446077	0.909549	0.941862	158.287	147.068	134.436	169.861	124.109	95.2372	80.1392	294.374	Bcl11a
ENSMUSG00000000869	0.103069	0.818477	0.881758	84.9092	22.4342	104.796	109.489	85.9215	95.2372	64.9127	53.5226	Il4
ENSMUSG00000000876	0.596183	3.67784e-06	4.10073e-05	732.735	800.152	756.863	638.514	513.793	496.82	433.553	492.651	Pxmp4
ENSMUSG00000000881	0.341268	0.125392	0.224175	981.173	932.265	1122.06	1464.29	835.782	749.199	1234.94	731.07	Dlg3
ENSMUSG00000000884	-0.187803	0.317239	0.451658	211.749	185.705	268.872	192.373	249.953	270.632	206.759	251.8	Gnb1l
ENSMUSG00000000889	0.849833	0.314106	0.448708	15.7239	29.9122	1.05855	14.3256	4.33947	9.52372	5.60974	14.5971	Dbh
ENSMUSG00000000901	0.806843	0.0149757	0.0424819	464.38	271.703	700.76	755.166	301.159	262.696	455.19	233.553	Mmp11
ENSMUSG00000000902	-0.121925	0.177207	0.29175	3556.75	3768.94	3865.82	4161.6	4007.93	4147.58	4350.75	4201.53	Smarcb1
ENSMUSG00000000903	0.270674	0.765408	0.845264	12.5791	0	41.2834	23.535	28.6405	7.14279	12.8223	15.8135	Vpreb3
ENSMUSG00000000915	0.48145	0.1099	0.20301	299.803	251.761	547.27	485.025	331.535	230.156	367.839	204.359	Hip1r
ENSMUSG00000000916	-0.639646	0.00558677	0.0193611	348.023	357.7	522.924	531.072	784.576	730.945	761.322	463.457	Nsun5
ENSMUSG00000000934	0.300366	0.0303094	0.0738586	461.235	575.81	498.577	486.049	460.852	380.155	383.065	417.233	Top1mt
ENSMUSG00000000942	2.84126	8.99722e-07	1.18898e-05	285.127	57.3318	359.907	161.675	7.81104	35.7139	48.8849	27.9777	Hoxa4
ENSMUSG00000000948	-1.42531	0.00583885	0.0200384	29.3513	37.3903	68.8057	40.9304	119.769	142.062	184.32	26.7613	Gm38393
ENSMUSG00000000957	0.185343	0.280004	0.41201	6343.03	7335.97	4626.92	5863.28	5244.68	4991.22	4671.31	6349.73	Mmp14
ENSMUSG00000000958	-0.259226	0.209964	0.331967	196.025	148.315	233.94	261.955	260.368	269.045	248.431	228.688	Slc7a7
ENSMUSG00000000959	-0.173094	0.119102	0.21555	2917.31	3049.8	3583.19	3599.83	3699.83	3743.61	3832.25	3550.74	Oxa1l
ENSMUSG00000000976	-0.302238	0.0975192	0.185028	749.507	635.635	664.769	704.003	772.425	736.501	1150.8	734.72	Heatr6
ENSMUSG00000001016	-0.0540467	0.613363	0.726251	7317.91	7193.89	7742.23	8039.76	7724.25	8293.57	6888.76	8547.81	Ilf2
ENSMUSG00000001017	-0.148103	0.17361	0.287054	9444.83	9710.26	9442.26	8737.62	10603.1	11012.6	8827.33	10929.6	Chtop
ENSMUSG00000001018	0.226437	0.132288	0.233446	1321.86	1480.66	1665.1	1255.54	1376.48	1311.1	1180.45	1020.58	Snapin
ENSMUSG00000001025	0.645255	0.124054	0.222448	162.481	285.413	119.616	113.582	86.7894	91.2689	61.7072	197.061	S100a6
ENSMUSG00000001027	-1.69488	1.30267e-07	2.13879e-06	53.4613	33.6513	42.342	38.8839	137.127	124.602	196.341	86.3661	Scn4a
ENSMUSG00000001029	0.657694	6.62807e-05	0.000495334	2007.42	2593.64	2087.46	2298.24	1444.18	1533.32	1078.67	1642.17	Icam2
ENSMUSG00000001034	0.0696081	0.705137	0.7999	1736.97	1474.42	1992.19	2041.4	1744.47	1847.6	2049.16	1260.21	Mapk7
ENSMUSG00000001036	-0.451521	0.00150771	0.00670964	1189.78	1184.03	1443.86	1297.49	1795.67	1666.65	2052.36	1477.95	Epn2
ENSMUSG00000001039	0.860278	1.04783e-06	1.35374e-05	444.463	695.459	540.919	572.003	319.385	306.346	271.672	344.248	B9d1
ENSMUSG00000001052	-0.378844	0.00773523	0.025125	1884.77	1904.41	1981.61	1853.12	2417.95	2060.3	3064.52	2369.59	Sec24b
ENSMUSG00000001053	0.933237	3.09042e-12	1.33288e-10	753.7	689.228	802.381	770.515	446.097	344.441	375.051	416.017	N4bp3
ENSMUSG00000001054	-0.402245	0.0163234	0.0455376	784.099	582.042	912.47	641.584	1005.02	1014.28	953.656	886.773	Rmnd5b
ENSMUSG00000001056	-0.226127	0.241971	0.369303	4860.79	6375.04	4824.87	5111.19	5915.56	6050.73	4567.93	8232.75	Nhp2
ENSMUSG00000001062	-0.230109	0.032698	0.0784662	874.25	811.369	797.088	928.097	1037.13	1015.86	1024.18	922.049	Vps9d1
ENSMUSG00000001065	-0.651717	0.000148064	0.00096727	553.482	428.742	582.202	608.84	826.235	888.086	1002.54	697.011	Zfp276
ENSMUSG00000001082	0.0335939	0.695048	0.791947	1500.06	1408.37	1397.29	1527.73	1451.99	1403.16	1436.09	1408.62	Mfsd10
ENSMUSG00000001089	-0.468565	0.0203235	0.0541802	1632.14	1782.27	1800.59	2034.24	2185.36	2038.87	3608.67	2196.86	Luzp1
ENSMUSG00000001098	-1.07685	0.00412351	0.0151405	1028.34	458.654	1594.18	1258.61	2302.52	2499.18	3249.64	1103.3	Kctd10
ENSMUSG00000001100	-0.440709	0.0044845	0.016158	1999.03	2173.62	2876.08	2563.27	3557.5	3424.57	3302.53	2760.06	Poldip2
ENSMUSG00000001103	-5.06835	NA	NA	0	0	7.40985	3.06978	0	0.793643	0	351.546	Sebox
ENSMUSG00000001105	0.108365	0.60172	0.716673	2666.78	3603.18	2338.34	2329.96	2574.17	2626.96	1828.78	3117.69	Ift20
ENSMUSG00000001119	0.00839103	0.975329	0.984987	335.444	210.632	392.722	392.932	345.422	298.41	451.985	227.471	Col6a1
ENSMUSG00000001120	0.432957	0.0107118	0.0325426	362.698	391.352	351.439	347.909	262.972	214.284	327.769	271.262	Pcbp3
ENSMUSG00000001123	-1.14302	0.0118976	0.0354373	15.7239	24.9269	43.4005	23.535	80.7141	30.1584	52.0905	75.4182	Lgals9
ENSMUSG00000001127	0.117438	0.223376	0.348407	4238.12	3772.68	3628.71	3670.43	3657.3	3492.03	3320.17	3645.62	Araf
ENSMUSG00000001128	0.032748	0.867788	0.915022	472.766	459.901	391.663	541.305	413.117	402.377	396.689	615.51	Cfp
ENSMUSG00000001131	0.0200573	0.945128	0.965794	602.75	651.837	371.551	423.63	459.116	482.535	314.146	767.563	Timp1
ENSMUSG00000001134	-0.0942203	0.562558	0.684321	646.777	679.257	580.085	668.189	691.711	741.263	521.706	795.541	Uxt
ENSMUSG00000001138	0.0512519	0.82779	0.887226	891.022	631.896	913.529	1000.75	809.745	837.293	1121.15	547.391	Cnnm3
ENSMUSG00000001143	-0.0925578	0.375374	0.509132	2049.35	2361.82	2144.62	1927.82	2119.4	2286.49	2284.77	2353.78	Lman2l
ENSMUSG00000001150	-0.431701	0.0374901	0.0875308	1319.76	1202.72	1280.85	1405.96	1599.53	1484.91	2562.05	1378.21	Mcm3ap
ENSMUSG00000001151	-0.579819	0.0145359	0.0415263	923.518	1093.04	1036.32	1392.66	1493.64	1406.34	2482.71	1260.21	Pcnt
ENSMUSG00000001155	0.981492	1.71917e-05	0.000155813	685.563	744.067	449.884	475.816	283.801	357.139	228.397	323.569	Ftcd
ENSMUSG00000001156	0.249427	0.0808372	0.160364	465.428	489.813	418.127	475.816	335.007	393.647	447.177	378.308	Mxd1
ENSMUSG00000001157	-0.0650159	0.471178	0.602333	1072.37	1108	1130.53	1074.42	1136.07	1180.15	1081.88	1190.88	Gmcl1
ENSMUSG00000001158	0.573961	0.0782559	0.156422	4559.94	7716.11	3327.02	3699.09	2706.96	3026.16	2025.12	5209.94	Snrnp27
ENSMUSG00000001166	0.806535	0.0162867	0.0454497	40.8822	37.3903	40.2249	36.8374	26.9047	17.4601	21.6376	23.112	Oas1c
ENSMUSG00000001173	-0.172546	0.236385	0.36308	747.41	771.486	708.17	831.911	775.029	735.707	1004.14	934.213	Ocrl
ENSMUSG00000001175	-0.333357	0.00605921	0.0206394	14382.1	17620.8	15835.9	13876.4	19707.3	20745.8	17122.5	20180.5	Calm1
ENSMUSG00000001211	-0.212372	0.0998581	0.188496	1447.65	1577.87	1394.11	1463.26	1675.03	1508.72	2029.92	1599.6	Agpat3
ENSMUSG00000001227	1.09025	0.000112764	0.000770335	266.258	165.764	306.979	419.537	152.749	115.078	131.428	145.971	Sema6b
ENSMUSG00000001228	-0.881399	2.02893e-06	2.41272e-05	3090.27	2928.91	3781.14	4013.23	6243.63	6153.11	8163.78	4885.16	Uhrf1
ENSMUSG00000001229	-0.739992	4.13443e-05	0.000334497	1442.41	1045.68	1427.98	1520.56	2145.43	2129.34	2889.82	1915.87	Dpp9
ENSMUSG00000001240	0.358244	0.0112417	0.0338558	4500.19	4561.62	3928.28	3862.81	3184.3	3355.52	2719.12	3891.34	Ramp2
ENSMUSG00000001247	1.03229	2.77019e-06	3.17236e-05	859.574	1338.57	928.348	1124.56	418.325	405.552	648.326	606.995	Lsr
ENSMUSG00000001248	0.08641	0.471554	0.602535	2734.91	2998.7	2915.25	3419.74	3124.42	2670.61	2973.16	2597.06	Gramd1a
ENSMUSG00000001249	1.98403	8.59367e-13	4.1046e-11	316.575	413.786	532.451	462.514	109.355	61.9042	124.216	142.322	Hpn
ENSMUSG00000001270	0.133344	0.611478	0.724811	23083.8	38490.8	17841.9	17625.7	20187.2	21589.5	18319	28379.2	Ckb
ENSMUSG00000001280	-0.192979	0.235146	0.361626	1728.58	2041.51	1948.79	2136.57	2104.64	2065.06	2898.63	1908.57	Sp1
ENSMUSG00000001281	0.55553	0.309713	0.444373	36.6891	21.1878	11.644	35.8141	20.8294	7.93643	19.2334	24.3285	Itgb7
ENSMUSG00000001285	-0.0161971	0.901712	0.936721	2478.09	2292.02	2299.17	2702.43	2558.55	2624.58	2025.92	2676.13	Myg1
ENSMUSG00000001288	0.137603	0.67827	0.779365	332.299	168.256	402.249	593.491	422.664	296.822	349.407	291.942	Rarg
ENSMUSG00000001289	0.832704	0.000169383	0.00108669	7179.54	9991.93	6532.31	6482.35	3998.39	4087.26	3076.54	5788.96	Pfdn5
ENSMUSG00000001300	0.487873	1.1018e-06	1.41504e-05	4789.51	5264.55	4806.87	4891.18	3609.57	3287.27	3891.56	3292.86	Efnb2
ENSMUSG00000001305	-0.319731	0.0104959	0.0320271	2075.56	2297.01	2247.3	2215.36	2841.48	2870.61	2260.73	3056.87	Rrp15
ENSMUSG00000001313	-0.905336	1.31096e-07	2.15037e-06	3156.31	3183.16	3044.39	2628.76	5965.03	5844.39	4019.78	6672.08	Rnd2
ENSMUSG00000001323	-0.0500929	0.76746	0.846613	354.312	300.369	374.727	387.816	414.853	375.393	387.072	288.292	Srr
ENSMUSG00000001333	-0.56306	0.350873	0.485975	17.8204	7.47806	5.29275	23.535	24.301	22.222	22.439	10.9478	Sync
ENSMUSG00000001334	0.507982	0.00242289	0.00989616	625.812	710.416	567.383	484.002	486.02	419.837	375.051	396.554	Fndc5
ENSMUSG00000001348	-1.44478	7.11281e-07	9.71039e-06	134.177	82.2586	93.1524	128.931	427.004	330.949	211.567	225.038	Acp5
ENSMUSG00000001349	0.0277163	0.855634	0.907173	15938.8	16315.9	15309.8	11256.9	14751.6	16103.8	12610.7	14234.6	Cnn1
ENSMUSG00000001366	-0.673833	4.20406e-05	0.000339024	613.233	501.03	745.219	520.84	1024.98	993.641	941.635	836.899	Fbxo9
ENSMUSG00000001376	-0.183517	0.0593693	0.125609	1101.72	1227.65	1052.2	1118.42	1236.75	1265.07	1275.01	1333.2	Vps50
ENSMUSG00000001380	-0.411073	4.23333e-05	0.000341225	3161.56	2758.16	3078.26	3371.64	4168.49	4284.08	3884.35	4113.94	Hars
ENSMUSG00000001383	0.49371	0.0259137	0.0654561	7666.98	11274.4	6878.46	6850.73	5158.76	6192	4373.19	7479.79	Zmat2
ENSMUSG00000001403	-0.342814	0.10614	0.197789	10457.5	14240.7	9258.08	9096.78	13642.4	13944.3	9706.46	17308.5	Ube2c
ENSMUSG00000001415	-1.17465	3.14465e-08	6.07826e-07	2124.83	1622.74	2833.74	2542.8	5065.03	5196.77	6439.18	3896.2	Smg5
ENSMUSG00000001416	-0.504541	2.3838e-06	2.78792e-05	14466	13707.3	16442.5	16267.8	22532.3	22972.8	20773.7	20095.3	Cct3
ENSMUSG00000001418	0.572464	2.30426e-07	3.57987e-06	2292.55	2586.16	2378.56	2370.89	1501.46	1548.4	1574.73	1853.83	Glmp
ENSMUSG00000001419	-0.581729	0.00279414	0.0110883	2943.52	2662.19	3271.98	2978.71	4283.06	4009.48	6147.47	3302.59	Mef2d
ENSMUSG00000001420	-1.01707	0.191726	0.309712	23.0617	1.24634	38.1078	48.0932	80.7141	49.2059	81.7419	12.1642	Tmem79
ENSMUSG00000001424	-0.256419	0.0358092	0.0843903	6875.55	6419.91	7711.54	7461.61	9041.72	8633.25	9138.27	7190.28	Snd1
ENSMUSG00000001435	-0.55307	0.0708465	0.144732	9692.22	6685.38	13176.8	15173.9	15799.1	15459.4	24692.5	9674.21	Col18a1
ENSMUSG00000001436	-0.209551	0.223539	0.348568	463.332	388.859	518.689	616.003	634.43	523.804	589.824	551.04	Slc19a1
ENSMUSG00000001440	-0.827109	1.09427e-06	1.40849e-05	15755.4	14335.4	18478	17513.1	29113.5	29427.5	36484.2	22210.7	Kpnb1
ENSMUSG00000001441	0.531858	0.0047954	0.0170584	15227	17402.7	11697	12582	9009.6	9376.1	8183.01	12795.6	Npepps
ENSMUSG00000001445	-0.138878	0.178287	0.293167	2450.84	2543.79	2641.08	2438.43	2833.67	2850.77	2431.42	2979.02	Mrpl10
ENSMUSG00000001467	0.0181764	0.882328	0.924513	3443.54	3443.65	3365.13	2846.71	3434.26	3201.56	2800.06	3500.87	Cyp51
ENSMUSG00000001472	0.0857109	0.54618	0.670171	7526.52	6626.81	8274.68	8076.59	6905.83	6919.77	8707.92	6209.84	Tcf25
ENSMUSG00000001473	-0.119863	0.38299	0.516593	4207.72	3341.45	4704.2	3926.25	4605.04	4376.15	4700.96	3898.64	Tubb6
ENSMUSG00000001482	-1.01958	6.97295e-05	0.000516433	1026.25	535.927	1259.67	1164.47	2248.71	1951.57	2301.6	1581.35	Def8
ENSMUSG00000001493	1.25688	0.0477667	0.105932	56.6061	46.1147	137.611	343.815	38.1873	25.3966	110.592	70.5526	Meox1
ENSMUSG00000001494	0.923814	4.98313e-12	2.07686e-10	1010.52	893.628	1130.53	937.307	542.434	576.978	506.479	465.89	Sost
ENSMUSG00000001496	2.62176	0.0304105	0.0740426	498.972	34.8976	222.295	232.28	127.58	3.17457	24.8431	4.86569	Nkx2-1
ENSMUSG00000001497	1.74771	0.217654	0.341758	66.0405	14.9561	112.206	391.909	6.07526	1.58729	155.47	10.9478	Pax9
ENSMUSG00000001504	-0.229525	0.120003	0.216776	1825.02	1812.18	1326.36	1567.63	1807.82	1975.38	2155.74	1715.16	Irx2
ENSMUSG00000001506	0.0514771	0.870582	0.917089	1508.45	741.574	1150.64	1416.19	1284.48	544.439	1477.77	1342.93	Col1a1
ENSMUSG00000001507	-0.222099	0.570857	0.691698	846.995	431.235	1097.72	1435.63	956.419	838.881	1987.45	662.951	Itga3
ENSMUSG00000001508	0.238064	0.304683	0.439337	668.791	974.64	529.275	491.165	612.733	599.2	476.027	569.286	Sgca
ENSMUSG00000001510	3.25471	1.13659e-06	1.4554e-05	93.2953	27.4195	192.656	246.606	7.81104	4.76186	28.0487	18.2464	Dlx3
ENSMUSG00000001517	-1.18453	7.0045e-06	7.15407e-05	962.304	835.05	1220.51	1462.24	2406.67	2295.22	3782.57	1698.13	Foxm1
ENSMUSG00000001518	-0.521298	0.00406656	0.0149853	911.987	751.545	1105.13	1041.68	1422.48	1370.62	1616.41	1058.29	Itfg2
ENSMUSG00000001520	-0.411424	0.410941	0.545131	37.7374	47.361	45.5176	90.0469	74.6389	78.5707	118.606	20.6792	Nrip2
ENSMUSG00000001521	-0.283951	0.0297112	0.0728308	909.891	876.179	969.632	1072.38	1132.6	1220.62	1295.85	1009.63	Tulp3
ENSMUSG00000001524	0.2897	0.0218551	0.0574476	1508.45	1621.49	1741.31	1679.17	1347.84	1423.8	1117.94	1471.87	Gtf2h4
ENSMUSG00000001525	0.0501878	0.541307	0.665789	93278.5	108232	100676	98119.4	96329.3	95980	95229.4	99080.1	Tubb5
ENSMUSG00000001542	-0.729118	0.000258196	0.00155979	231.666	200.661	157.724	166.791	332.403	326.187	348.605	244.501	Ell2
ENSMUSG00000001552	0.322922	0.00999985	0.0308281	8082.09	8804.17	6982.19	6650.17	5799.27	5856.29	6597.86	6142.94	Jup
ENSMUSG00000001555	0.119207	0.361291	0.496023	4344	5002.82	4026.72	3975.37	4153.74	3685.68	3605.46	4529.96	Fkbp10
ENSMUSG00000001558	1.16924	0.0191403	0.0516425	32.4961	92.2294	28.5808	32.7443	25.1689	13.4919	20.8362	23.112	Klhl10
ENSMUSG00000001569	-0.4453	2.18162e-05	0.000192663	1016.81	1018.26	1041.61	1134.8	1409.46	1501.57	1520.24	1300.36	Nom1
ENSMUSG00000001576	-0.458107	1.65232e-05	0.000150462	4520.1	4951.72	4898.97	4539.18	6135.14	6556.28	7337.54	5943.44	Ergic1
ENSMUSG00000001583	1.2496	0.0396218	0.0914533	25.1583	21.1878	63.513	41.9537	20.8294	9.52372	28.0487	4.86569	Tnk1
ENSMUSG00000001588	-0.416767	0.0206209	0.0548014	382.615	331.527	411.776	464.56	617.94	596.026	442.368	467.107	Acap1
ENSMUSG00000001604	-0.997266	1.64317e-06	2.0077e-05	689.756	902.352	639.364	567.91	1313.12	1669.82	1023.38	1580.13	Tcea3
ENSMUSG00000001627	0.0573728	0.755288	0.838018	2629.04	2697.09	2299.17	2146.8	2292.11	2313.47	1736.62	3052.01	Ifrd1
ENSMUSG00000001630	0.0755553	0.447658	0.58049	1635.29	1638.94	1604.76	1525.68	1577.83	1549.19	1593.17	1352.66	Stk38l
ENSMUSG00000001632	-0.647758	6.99943e-05	0.000518173	981.173	841.282	982.334	1037.59	1412.06	1488.08	1894.49	1223.72	Brpf1
ENSMUSG00000001642	-1.25788	1.32671e-25	2.91171e-23	2206.59	2184.84	2697.19	2288.01	5793.19	6141.21	5460.68	5027.48	Akr1b3
ENSMUSG00000001663	-0.0268737	0.874461	0.919599	510.503	613.201	453.059	470.7	512.925	560.312	592.228	416.017	Gstt1
ENSMUSG00000001665	1.01055	0.000165921	0.00106783	98.5366	125.881	75.157	103.349	54.6773	53.9677	52.0905	37.7091	Gstt3
ENSMUSG00000001666	0.214357	0.362058	0.496666	3035.76	3965.86	2302.35	2193.87	2184.49	2603.94	1899.3	3223.52	Ddt
ENSMUSG00000001672	1.68494	0.0879367	0.171135	15.7239	9.97074	31.7565	29.6746	1.73579	0	19.2334	6.08212	Marveld3
ENSMUSG00000001674	0.0042203	0.981374	0.988041	3538.93	5186.03	3404.3	3881.23	3721.53	3718.22	3557.38	4967.87	Ddx18
ENSMUSG00000001687	0.203635	0.130268	0.23075	2468.66	2810.5	2348.92	2047.54	2132.41	2163.47	1852.02	2254.03	Ubl3
ENSMUSG00000001700	-0.502367	0.00118246	0.00551819	908.843	994.582	899.767	709.119	1297.5	1249.19	1038.6	1390.37	Gramd3
ENSMUSG00000001707	-0.218315	0.243634	0.371254	2346.01	2915.2	2382.8	2101.78	2667.04	3032.51	2089.23	3550.74	Eef1e1
ENSMUSG00000001729	-0.769079	6.31612e-05	0.000475919	5851.39	5032.73	8180.47	6690.08	11623.7	11195.1	12767.8	8303.31	Akt1
ENSMUSG00000001741	0.357653	0.370733	0.504653	26.2065	52.3464	40.2249	45.0235	18.2258	41.2694	38.4668	29.1942	Il16
ENSMUSG00000001750	0.0946844	0.642924	0.750889	910.939	563.347	656.301	957.772	819.292	621.422	770.137	682.413	Tcirg1
ENSMUSG00000001751	-0.0606574	0.831099	0.889646	253.679	169.503	299.57	398.048	335.007	265.077	358.222	210.441	Naglu
ENSMUSG00000001755	0.0198685	0.858799	0.90935	926.663	1018.26	1014.09	1166.52	1019.78	1055.55	996.13	997.467	Ppat
ENSMUSG00000001761	-0.594614	0.0815539	0.161432	1185.58	878.672	1738.14	1868.47	1973.59	1741.25	3663.16	1184.8	Smo
ENSMUSG00000001763	-1.56425	4.11413e-09	9.70486e-08	75.4748	54.8391	73.0399	92.0934	297.688	193.649	220.383	163.001	Tspan33
ENSMUSG00000001767	-0.154529	0.309879	0.444538	1533.61	2039.02	1550.78	1351.73	1789.6	1971.41	1759.86	1682.31	Crnkl1
ENSMUSG00000001768	-0.311125	0.0183926	0.0500222	1010.52	1018.26	1065.96	991.539	1346.97	1469.03	1172.44	1077.75	Rin2
ENSMUSG00000001774	-0.198145	0.103979	0.194622	4014.84	4466.89	4000.26	3446.34	4582.48	5075.35	4161.63	4450.89	Chordc1
ENSMUSG00000001783	-0.148702	0.117671	0.213743	4751.77	4966.68	5218.65	5259.56	5876.51	5843.59	5618.56	5046.94	Rtcb
ENSMUSG00000001785	-0.516791	5.16188e-05	0.000404048	1517.88	1418.34	1924.44	1672.01	2409.27	2384.9	2384.14	2168.88	Pwp1
ENSMUSG00000001786	-0.231525	0.151691	0.258682	336.492	342.744	422.361	441.025	512.925	417.456	406.306	476.838	Fbxo7
ENSMUSG00000001794	-0.0209451	0.822958	0.884585	6834.66	6590.66	7893.61	7106.54	7452.6	7151.52	6997.75	7241.37	Capns1
ENSMUSG00000001802	0.0710691	0.824068	0.885313	463.332	372.657	695.467	753.12	532.887	503.17	831.043	306.539	Lrp3
ENSMUSG00000001827	1.14485	0.158575	0.267474	12.5791	1.24634	39.1663	17.3954	8.67894	9.52372	6.41113	7.29854	Folr1
ENSMUSG00000001829	-0.630638	0.000429835	0.00241493	881.588	726.618	986.568	1162.42	1434.63	1369.03	1740.62	1273.6	Clpb
ENSMUSG00000001833	-0.141967	0.283514	0.415954	10692.3	12247.8	10406.6	8689.53	11129.9	12512.6	10712.2	12026.8	2023-09-07
ENSMUSG00000001844	-0.12597	0.338878	0.47379	875.298	842.528	1095.6	956.748	1098.75	1065.07	921.6	1030.31	Zdhhc4
ENSMUSG00000001847	-0.0777593	0.506065	0.634154	11072.8	10268.6	12705.8	10502.7	12449.1	12440.4	10403.7	11725.1	Rac1
ENSMUSG00000001855	-0.901889	0.00103473	0.00494765	928.76	639.374	974.924	1062.14	1502.32	1326.97	2706.3	1200.61	Nup214
ENSMUSG00000001864	-0.631535	7.04132e-09	1.57729e-07	3357.58	3067.25	3874.29	3560.95	5515.46	5439.63	5547.23	4970.31	Aif1l
ENSMUSG00000001870	0.469174	0.000201308	0.0012573	5454.1	4327.3	4794.17	5223.74	3397.8	3239.65	4079.08	3587.23	Ltbp1
ENSMUSG00000001891	-0.0623383	0.745368	0.830379	7379.76	8586.06	6911.27	5334.26	7245.18	7791.19	5569.67	8851.91	Ugp2
ENSMUSG00000001901	-1.12339	0.114505	0.209419	6.28957	2.49269	17.9953	18.4187	33.8479	28.5711	28.8501	7.29854	Kcnh6
ENSMUSG00000001909	-0.0826604	0.579311	0.698768	2356.49	2222.23	2741.64	3071.83	2922.2	2882.51	2893.83	2305.12	Trmt1
ENSMUSG00000001910	-0.91303	0.000475826	0.00261306	3688.83	2338.14	4926.49	4880.95	7515.09	7055.49	9896.38	5349.83	Nacc1
ENSMUSG00000001911	0.342729	0.328709	0.463233	68.137	154.547	89.9767	76.7445	90.2609	49.2059	70.5225	97.3139	Nfix
ENSMUSG00000001918	-1.06399	2.1489e-06	2.54492e-05	919.325	621.925	1082.9	1186.98	2448.33	1814.27	2124.49	1582.57	Slc1a5
ENSMUSG00000001924	-0.782933	6.94055e-06	7.09942e-05	9676.5	9068.39	11806	11504.5	17530.6	17326.8	23212.3	14290.5	Uba1
ENSMUSG00000001930	0.618766	0.0270053	0.0675931	1668.83	1031.97	1644.99	2141.68	1066.64	922.213	1547.49	687.279	Vwf
ENSMUSG00000001942	-0.0235093	0.854814	0.906857	419.305	479.842	447.767	496.281	461.719	452.376	521.706	435.48	Siae
ENSMUSG00000001943	1.31993	0.000164817	0.0010623	133.129	89.7367	124.909	189.303	53.8094	53.1741	77.735	29.1942	Vsig2
ENSMUSG00000001946	0.781502	6.98913e-07	9.55659e-06	2216.02	2641	2069.46	2047.54	1211.58	1341.26	1089.09	1581.35	Esam
ENSMUSG00000001948	0.562864	0.0298633	0.0731004	310.285	361.439	234.998	252.745	192.672	219.839	121.812	251.8	Spa17
ENSMUSG00000001962	0.198949	0.0498766	0.109436	2030.48	2063.94	2190.14	2055.73	1854.69	1996.81	1643.65	1769.9	Fam50a
ENSMUSG00000001964	-0.0580529	0.602424	0.717364	3118.58	2907.72	3676.34	3108.67	3232.04	3496.79	3147.87	3463.16	Emd
ENSMUSG00000001983	-1.21755	9.1152e-05	0.000643745	226.424	162.025	407.542	317.211	689.108	776.976	734.876	388.039	Taco1
ENSMUSG00000001985	0.288474	0.562517	0.684321	25.1583	29.9122	39.1663	58.3258	37.3194	22.222	51.2891	13.3807	Grik3
ENSMUSG00000001986	0.274336	0.450132	0.582548	132.081	98.4611	220.178	217.954	120.637	74.6024	177.909	181.247	Gria3
ENSMUSG00000001988	-2.13154	0.00574479	0.0197822	1.04826	8.7244	8.4684	9.20934	27.7726	29.3648	56.0974	6.08212	Npas1
ENSMUSG00000001995	-0.377802	0.0364071	0.085474	3705.6	3640.57	3527.09	3297.97	4264.83	4386.46	6246.85	3511.81	Sipa1l2
ENSMUSG00000001998	-0.989414	0.000346351	0.00200739	186.591	221.849	219.12	256.838	445.229	379.361	665.155	263.964	Ap4e1
ENSMUSG00000001999	-0.0885929	0.682894	0.782966	526.227	553.376	608.666	431.816	672.618	535.709	377.455	670.249	Blvra
ENSMUSG00000002006	0.473351	0.1088	0.201407	218.038	144.576	342.97	341.769	200.483	171.427	226.794	155.702	Pdzd4
ENSMUSG00000002007	-0.423939	0.00569825	0.0196562	1256.87	1248.84	1040.55	887.167	1605.6	1419.03	1331.91	1591.08	Srpk3
ENSMUSG00000002010	-0.369353	0.00298717	0.0117069	3406.85	3118.35	4086	3748.2	4966.96	4912.65	4382.01	4287.89	Idh3g
ENSMUSG00000002012	1.03083	3.79436e-06	4.2225e-05	546.144	410.047	408.6	451.258	287.273	253.966	161.881	184.896	Pnck
ENSMUSG00000002014	0.0967126	0.501372	0.630278	2678.31	3026.12	2848.56	2545.87	2646.21	2684.1	2051.56	2999.7	Ssr4
ENSMUSG00000002015	0.402189	0.0225654	0.058824	5325.17	6401.22	4938.14	4573.97	4084.31	4221.39	2998.81	4768.38	Bcap31
ENSMUSG00000002017	-1.11002	5.2983e-15	3.40229e-13	1341.77	1120.46	1588.88	1355.82	2962.12	2954.73	3201.56	2553.27	Fam98a
ENSMUSG00000002020	-1.0559	0.0549101	0.118103	31.4478	6.23172	11.644	15.3489	28.6405	44.444	40.871	20.6792	Ltbp2
ENSMUSG00000002028	0.164932	0.499573	0.628563	2734.91	3134.55	1828.12	2433.31	1872.91	1520.62	2767.21	2876.84	Kmt2a
ENSMUSG00000002031	0.462702	0.000119152	0.000807607	1665.69	1797.23	1411.05	1692.47	1227.2	1087.29	1178.05	1273.6	Ift46
ENSMUSG00000002032	-0.404425	0.175625	0.289883	38.7857	51.1001	56.1031	37.8606	68.5636	44.444	62.5085	68.1197	Tmem25
ENSMUSG00000002043	1.38655	4.01858e-20	4.90663e-18	3622.79	3414.98	3447.7	3240.67	1327.01	1390.46	994.527	1541.21	Trappc6a
ENSMUSG00000002052	-0.47739	0.0562593	0.120363	2561.95	1935.57	2832.68	3294.9	3136.57	3244.41	5619.36	2791.69	Supt6
ENSMUSG00000002055	-0.672839	0.000729995	0.00371708	1051.41	965.916	1207.81	1585.03	1931.06	1824.59	2364.11	1548.51	Spag5
ENSMUSG00000002058	0.123417	0.40895	0.543032	1902.59	2339.39	1895.86	2025.03	2018.72	1772.2	1527.45	2177.4	Unc119
ENSMUSG00000002059	0.692298	2.44379e-07	3.77633e-06	2588.16	2512.63	2594.51	3195.64	1655.07	1695.22	1480.17	1913.43	Rab34
ENSMUSG00000002064	0.958102	6.10079e-06	6.38356e-05	2861.75	4120.41	2516.17	2330.99	1481.49	1618.24	1195.68	1794.22	Sdf2
ENSMUSG00000002068	-1.02955	7.67336e-23	1.22056e-20	1342.82	1504.34	1576.18	1325.12	2967.33	3104.73	2796.06	2863.46	Ccne1
ENSMUSG00000002076	0.273138	0.63773	0.746522	9.43435	24.9269	15.8782	14.3256	11.2826	7.14279	22.439	12.1642	Hsf2bp
ENSMUSG00000002083	0.707261	0.00260858	0.010496	606.943	411.293	857.425	721.399	379.27	442.853	328.571	441.562	Bbc3
ENSMUSG00000002100	-0.421504	0.00487092	0.0172809	52042	58910.9	48564.2	44574.2	69288.3	70052.5	79147.8	54849.7	Mybpc3
ENSMUSG00000002102	-0.420031	5.33353e-06	5.67318e-05	7885.02	8800.43	7922.19	8095.01	10949.3	11788	10116.8	10897.9	Psmc3
ENSMUSG00000002103	0.47478	0.0149596	0.0424638	1967.59	2562.48	1389.88	1787.64	1286.22	1305.54	1345.54	1609.33	Acp2
ENSMUSG00000002104	-0.793311	0.00092381	0.00450803	131.033	119.649	110.089	115.628	274.254	220.633	144.25	186.113	Rapsn
ENSMUSG00000002105	-0.0254244	0.802624	0.872283	849.092	795.167	856.367	858.515	903.477	887.293	791.775	836.899	Slc39a13
ENSMUSG00000002107	0.943749	0.000656766	0.00339606	6498.17	7344.7	4322.06	4457.32	2630.59	2407.91	2082.02	4643.09	Celf2
ENSMUSG00000002108	-0.606769	0.0425454	0.0966211	82.8126	215.617	130.202	123.815	183.126	242.061	173.902	240.852	Nr1h3
ENSMUSG00000002109	0.492949	0.202281	0.322586	101.681	64.8098	186.305	140.187	110.222	85.7134	107.386	46.2241	Ddb2
ENSMUSG00000002111	-0.801466	0.0578464	0.123075	32.4961	27.4195	17.9953	10.2326	38.1873	34.9203	37.6654	42.5748	Spi1
ENSMUSG00000002129	-0.872076	1.27746e-05	0.000120701	2700.32	2734.48	3306.91	3335.83	5106.69	5365.03	7597.99	4033.66	Sf3a1
ENSMUSG00000002147	0.251296	0.0990475	0.187374	931.904	1048.17	829.903	958.795	865.29	702.374	919.196	676.331	Stat6
ENSMUSG00000002190	1.52107	0.0145892	0.0416716	12.5791	21.1878	14.8197	30.6978	4.33947	3.96821	12.0209	7.29854	Clgn
ENSMUSG00000002205	0.342942	0.0386001	0.0894599	1530.46	2050.23	1414.22	1543.08	1340.03	1227.77	1090.69	1497.42	Vrk3
ENSMUSG00000002210	-0.271027	0.0412691	0.0943963	917.229	877.425	837.313	1054.98	1197.69	995.228	1215.71	1040.04	Smg9
ENSMUSG00000002221	-0.630482	8.08599e-06	8.09675e-05	1337.58	1232.63	1442.8	1479.63	2039.55	2153.95	2524.38	1783.28	Paxip1
ENSMUSG00000002222	0.0335871	0.807934	0.875662	3662.63	3681.7	3256.1	3314.34	3139.17	3310.28	4169.64	2971.72	Rmnd5a
ENSMUSG00000002227	0.149096	0.306747	0.441543	1145.75	1029.48	1276.61	1383.45	1112.64	1077.77	1233.34	935.43	Mov10
ENSMUSG00000002228	-0.400222	0.00134611	0.00613052	1005.28	862.469	984.451	915.818	1382.55	1328.56	1135.57	1125.19	Ppm1j
ENSMUSG00000002233	0.181018	0.24281	0.37029	9911.31	9310.18	10172.7	7762.45	8374.31	7791.99	6720.47	9891.95	Rhoc
ENSMUSG00000002249	0.33881	0.123914	0.222359	2278.92	1257.56	2445.25	2077.22	1776.58	1503.95	1800.73	1290.63	Tead3
ENSMUSG00000002250	0.06662	0.709567	0.803138	674.032	830.064	803.439	902.516	756.803	808.722	923.203	572.935	Ppard
ENSMUSG00000002257	-0.331239	0.156585	0.264891	74.4266	87.244	130.202	103.349	123.241	114.285	125.818	135.023	Def6
ENSMUSG00000002265	0.61378	0.000307669	0.00181317	38778.3	33600.2	30514.8	36476.2	20458.9	18743.5	29889.5	21983.2	Peg3
ENSMUSG00000002266	-0.0649825	0.680536	0.780779	2164.66	1494.37	2100.16	2103.82	2058.64	1764.27	2265.53	2139.69	Zim1
ENSMUSG00000002274	-0.0935858	0.650842	0.756828	373.181	296.63	377.902	562.793	438.286	423.805	448.779	408.718	Metrn
ENSMUSG00000002279	0.0229054	0.835132	0.89275	993.752	1009.54	1004.56	1063.17	1013.7	986.498	1111.53	891.638	Lmf1
ENSMUSG00000002280	-0.388876	0.00168399	0.00734146	906.746	817.601	1008.8	991.539	1280.14	1314.27	1188.46	1093.56	Narfl
ENSMUSG00000002289	-0.502243	0.197818	0.317102	118.454	38.6366	165.134	142.233	206.559	147.618	177.909	126.508	Angptl4
ENSMUSG00000002297	-0.290662	0.00084569	0.0041941	2200.3	2460.28	2376.44	2321.78	2913.52	3003.94	2783.23	2743.03	Dbf4
ENSMUSG00000002307	-0.417043	0.0108881	0.0329686	1210.74	1150.37	1419.52	1454.05	1842.54	1950.77	1873.65	1319.82	Daxx
ENSMUSG00000002308	-0.0935041	0.539441	0.664217	1023.1	1038.2	1104.07	1217.68	1237.62	1279.35	899.161	1262.65	Cd320
ENSMUSG00000002319	-0.982729	3.59392e-05	0.000296157	1693.99	1359.76	2470.66	2360.66	3976.69	3830.12	4995.07	2780.74	Ipo4
ENSMUSG00000002320	-0.992845	0.000812291	0.00405748	940.29	487.32	1320.01	1185.96	2129.81	2126.96	2276.75	1295.49	Tm9sf1
ENSMUSG00000002324	-0.780686	4.57949e-06	4.96555e-05	258.921	184.459	214.886	277.304	436.551	392.853	391.079	389.255	Rec8
ENSMUSG00000002325	-0.399073	0.0389182	0.0900646	426.642	324.049	268.872	367.35	436.551	389.679	550.556	452.509	Irf9
ENSMUSG00000002326	-0.516073	5.71911e-05	0.000440521	963.352	838.789	1119.95	999.725	1486.7	1480.14	1347.94	1294.27	Gmpr2
ENSMUSG00000002329	-0.135597	0.449887	0.582274	3067.21	3368.87	2701.42	2646.15	3357.88	3432.51	2297.59	3858.49	Mdp1
ENSMUSG00000002332	-0.136309	0.353577	0.48895	1768.42	1614.01	1733.9	1604.47	1859.9	2046.81	1420.87	2061.84	Dhrs1
ENSMUSG00000002342	0.0782152	0.466228	0.598316	3204.53	3286.61	2899.37	2912.2	3060.19	3034.1	2566.86	2992.4	Tmem161a
ENSMUSG00000002343	-0.629014	5.14274e-08	9.37591e-07	526.227	587.028	601.256	547.444	844.461	883.325	810.207	962.191	Armc6
ENSMUSG00000002345	0.123887	0.327646	0.462411	699.19	734.096	722.99	705.026	546.773	704.755	673.169	701.876	Borcs8
ENSMUSG00000002346	-1.11089	6.64292e-08	1.17646e-06	98.5366	118.403	99.5037	150.419	220.445	258.728	243.623	287.076	Slc25a42
ENSMUSG00000002365	-0.506118	0.0141158	0.04054	691.852	650.591	991.861	694.794	1129.13	1246.02	1159.61	765.13	Snx9
ENSMUSG00000002372	-0.443899	0.0029186	0.0114902	3298.88	2829.2	3768.44	3957.97	4709.19	4970.59	5181.8	3983.79	Ranbp3
ENSMUSG00000002379	0.000112768	0.999613	0.999776	3889.05	4712.42	3458.28	3043.18	3343.99	3807.9	2594.91	5357.13	Ndufa11
ENSMUSG00000002384	-0.114963	0.900088	0.936156	7.33783	0	13.7611	18.4187	9.54683	11.9046	17.6306	3.64927	Bmp8b
ENSMUSG00000002393	-0.0822676	0.370306	0.504468	3211.87	3534.63	3526.03	3220.2	3609.57	3742.03	3623.89	3303.81	Nr2f6
ENSMUSG00000002395	0.916338	2.90398e-08	5.64454e-07	4359.72	4879.43	4214.09	4227.09	2335.5	2457.12	1724.59	2853.73	Use1
ENSMUSG00000002396	-0.97248	0.00137169	0.00621272	227.473	124.634	322.858	253.769	428.739	496.82	593.03	304.106	Ocel1
ENSMUSG00000002409	0.589262	0.000558524	0.00297868	612.185	654.33	757.922	783.817	428.739	442.059	589.023	405.069	Dyrk1b
ENSMUSG00000002413	-0.00960658	0.959017	0.974273	1752.69	1670.1	1164.4	1606.52	1410.33	1287.29	1954.59	1582.57	Braf
ENSMUSG00000002416	0.0901148	0.749221	0.83329	4426.81	6257.89	3518.62	3631.55	3742.36	4289.64	2491.53	6232.95	Ndufb2
ENSMUSG00000002428	0.139412	0.32855	0.463121	1690.85	1881.98	1485.15	1328.19	1323.54	1579.35	1458.53	1434.16	Hltf
ENSMUSG00000002455	-0.0509749	0.623912	0.734841	2806.2	3058.53	2896.19	3274.43	3124.42	3100.76	3390.69	2848.86	Prpf6
ENSMUSG00000002458	-0.381855	0.00461087	0.0165158	858.526	732.85	1006.68	890.237	1214.18	1190.46	1096.3	1044.91	Rgs19
ENSMUSG00000002475	0.309567	0.507617	0.635456	31.4478	47.361	27.5223	15.3489	18.2258	24.6029	19.2334	36.4927	Abhd3
ENSMUSG00000002477	0.278152	0.281111	0.413148	9719.48	13647.5	7939.12	8541.15	7436.98	8176.9	5322.04	11925.8	Snrpd1
ENSMUSG00000002486	-0.744436	0.00429154	0.0156251	396.243	214.371	457.294	492.188	716.88	639.676	753.308	504.816	Tchp
ENSMUSG00000002489	0.473216	0.00778684	0.0252446	1800.91	1837.11	1769.9	1946.24	1144.75	1366.65	1752.64	1030.31	Tiam1
ENSMUSG00000002496	-0.852809	0.0034978	0.0132818	1121.64	856.238	1680.98	1792.75	2302.52	2225.37	3671.98	1645.82	Tsc2
ENSMUSG00000002500	-0.841631	0.150928	0.257761	16.7722	36.1439	16.9368	4.09304	28.6405	40.4758	22.439	40.142	Rpl3l
ENSMUSG00000002504	-0.626238	3.78217e-09	9.01997e-08	824.982	741.574	773.8	794.05	1274.94	1290.46	1117.14	1155.6	Slc9a3r2
ENSMUSG00000002524	-0.245988	0.0110179	0.0333034	6699.44	7297.34	7227.78	7579.29	8371.7	8912.61	9119.84	7749.83	Puf60
ENSMUSG00000002546	-0.644069	0.000223449	0.00137522	1587.07	1496.86	1716.97	1749.78	2507.34	2555.53	3273.68	1897.62	Golga2
ENSMUSG00000002550	-0.79589	0.00166247	0.0072659	704.432	473.61	964.339	822.701	1318.33	1350.78	1610	868.526	Uck1
ENSMUSG00000002565	0.105048	0.819375	0.882271	17.8204	31.1586	29.6394	12.2791	19.9616	24.6029	23.2404	15.8135	Scin
ENSMUSG00000002578	1.3538	2.30035e-07	3.57699e-06	844.899	676.764	480.582	624.189	294.216	169.046	218.78	347.897	Ikzf4
ENSMUSG00000002580	0.485188	0.0961224	0.183098	1929.85	3302.81	1710.62	1470.43	1501.46	1366.65	1008.95	2134.82	Mien1
ENSMUSG00000002602	-0.0387476	0.801173	0.871165	1545.14	1506.83	1720.14	1349.68	1608.21	1226.97	1662.89	1793.01	Axl
ENSMUSG00000002603	0.090673	0.415159	0.548839	1609.08	1700.01	1623.82	1722.15	1668.09	1572.21	1665.29	1339.28	Tgfb1
ENSMUSG00000002608	-0.524949	0.000967068	0.00468208	1192.92	1196.49	1394.11	1372.19	1861.63	1763.47	2303.2	1487.69	Ccdc97
ENSMUSG00000002617	0.273501	0.0435999	0.0985574	383.664	407.554	401.19	438.979	337.611	309.521	383.867	317.486	Zfp40
ENSMUSG00000002625	0.438907	6.2896e-06	6.53771e-05	2159.42	2229.71	2116.04	2403.64	1748.81	1523.79	1646.06	1654.34	Akap8l
ENSMUSG00000002633	3.50635	0.00129461	0.00594594	686.611	312.832	410.717	944.469	26.0368	1.58729	158.676	20.6792	Shh
ENSMUSG00000002635	0.131682	0.379412	0.513004	1307.18	1529.26	1307.31	1229.96	1298.37	1387.29	970.485	1248.05	Pdcd2l
ENSMUSG00000002658	-0.721245	0.000148022	0.00096727	1408.86	1206.46	1810.12	1893.03	2517.76	3011.08	2818.49	2069.14	Gtf2f1
ENSMUSG00000002660	0.0881397	0.560762	0.682663	2288.35	2898.99	2239.89	2499.83	2330.29	2384.1	1900.1	2726	Clpp
ENSMUSG00000002661	0.383999	0.0342855	0.0815534	1462.32	1722.45	1434.34	1408.01	1196.83	1118.24	843.064	1463.36	Alkbh7
ENSMUSG00000002664	-0.377032	0.531757	0.65737	8.38609	22.4342	25.4052	49.1165	15.6221	35.7139	25.6445	60.8212	Pspn
ENSMUSG00000002668	1.99397	0.000767148	0.00386539	55.5579	36.1439	76.2156	112.559	16.49	8.73007	38.4668	6.08212	Dennd1c
ENSMUSG00000002679	0.176973	0.374885	0.508614	2526.31	3352.66	2243.07	2052.66	2405.8	2371.41	1675.71	2547.19	Med6
ENSMUSG00000002688	0.826665	1.12743e-09	2.99807e-08	1609.08	1696.27	1242.74	1408.01	775.897	885.706	845.468	850.28	Prkd1
ENSMUSG00000002699	-0.717544	0.381508	0.514954	17.8204	0	22.2295	5.1163	17.3579	15.0792	21.6376	20.6792	Lcp2
ENSMUSG00000002718	-0.756659	7.03726e-13	3.40816e-11	4521.15	5295.71	4854.51	4384.67	7865.72	7734.05	8806.49	7785.11	Cse1l
ENSMUSG00000002728	-0.514976	7.99682e-05	0.000576923	2188.77	2032.79	2514.06	2116.1	3192.11	3634.88	2749.57	3072.69	Naa20
ENSMUSG00000002731	0.100756	0.410535	0.544776	1434.02	1565.41	1452.33	1708.84	1331.35	1509.51	1306.27	1600.81	Prkra
ENSMUSG00000002732	0.584376	0.0279545	0.0694477	809.258	1058.15	710.287	639.538	599.715	577.772	298.919	670.249	Fkbp7
ENSMUSG00000002733	-0.4432	2.71481e-05	0.000232556	799.823	788.935	904.002	874.888	1116.98	1227.77	1088.29	1147.09	Plekha3
ENSMUSG00000002741	-0.483467	5.19789e-05	0.000406134	5709.88	6048.5	5312.86	4582.16	7725.12	7786.43	6940.05	7820.39	Ykt6
ENSMUSG00000002748	-0.465102	0.00603357	0.0205601	4467.69	4350.98	4684.08	5473.42	5965.03	5924.54	8645.41	5658.8	Baz1b
ENSMUSG00000002763	0.565611	1.13953e-10	3.75043e-09	3405.8	3725.32	3550.38	3753.32	2386.71	2489.66	2306.41	2572.74	Pex6
ENSMUSG00000002767	0.0779927	0.603041	0.717817	3300.97	3677.96	3149.19	3264.2	3124.42	3233.3	2496.33	3836.6	Mrpl2
ENSMUSG00000002768	-0.00800502	0.948534	0.968059	2010.57	1954.27	2425.14	2382.15	2119.4	2317.44	2017.9	2369.59	Mea1
ENSMUSG00000002769	-1.25068	5.50425e-05	0.000426801	39.8339	29.9122	31.7565	25.5815	72.0352	62.6978	67.3169	102.18	Gnmt
ENSMUSG00000002771	0.411934	0.206667	0.327891	91.1987	51.1001	43.4005	67.5352	46.8663	49.2059	39.2682	55.9555	Grin2d
ENSMUSG00000002778	0.462982	0.0107935	0.032745	5686.82	6839.93	5406.01	5304.58	4039.18	3991.23	3264.87	5566.35	Kdelr1
ENSMUSG00000002781	-0.0893555	0.684376	0.783888	313.43	329.035	410.717	496.281	434.815	488.09	427.142	296.807	Tmem143
ENSMUSG00000002797	-0.305507	0.231688	0.358022	202.314	176.981	186.305	171.908	209.162	210.315	154.669	340.599	Ggct
ENSMUSG00000002799	-0.857257	0.0220677	0.0578993	415.111	286.659	869.069	731.631	1148.22	1078.56	1434.49	509.681	Jag2
ENSMUSG00000002803	-0.562784	0.00388197	0.0144433	310.285	343.991	484.816	475.816	628.355	657.93	601.044	497.517	Btbd6
ENSMUSG00000002804	0.82075	0.00041322	0.00234208	1184.54	1582.86	1131.59	1101.03	623.148	727.771	487.246	995.034	Nudt14
ENSMUSG00000002808	-0.0782482	0.551333	0.674547	701.287	832.557	808.732	756.189	810.613	840.468	702.82	919.616	Epdr1
ENSMUSG00000002812	-0.816375	0.00728377	0.0239814	1775.75	1041.94	2467.48	2266.52	3434.26	3314.25	4616.82	1932.9	Flii
ENSMUSG00000002814	-0.576948	0.0187708	0.0508354	461.235	319.064	592.788	566.886	714.276	718.247	941.635	519.413	Top3a
ENSMUSG00000002820	-0.974177	7.94677e-05	0.000573849	816.596	568.332	1216.27	991.539	1780.92	1950.77	2057.97	1268.73	Atg4d
ENSMUSG00000002825	-0.309897	0.0144619	0.0413763	834.416	782.703	861.66	955.725	1203.77	1088.08	979.301	986.519	Qtrt1
ENSMUSG00000002831	-0.324962	0.720178	0.811283	11.5309	0	13.7611	11.2559	6.94315	7.93643	24.8431	6.08212	Plin4
ENSMUSG00000002833	-0.214639	0.0589953	0.124998	4373.35	3604.42	4271.25	4793.97	4990.39	4948.36	4801.14	5040.86	Hdgfl2
ENSMUSG00000002835	-0.951123	0.0046553	0.0166527	926.663	629.403	1537.01	1645.4	2373.69	2417.44	3129.43	1240.75	Chaf1a
ENSMUSG00000002844	0.110102	0.526545	0.653031	7933.24	9474.7	7165.32	6519.19	7092.43	7395.17	5652.21	8669.45	Adprh
ENSMUSG00000002845	0.0191262	0.857189	0.908321	1698.18	2058.96	1909.62	1716.01	1760.09	1847.6	1896.09	1778.41	Tmem39a
ENSMUSG00000002846	-0.142354	0.226643	0.352172	1861.71	2050.23	1979.49	1854.15	2098.57	2234.9	1833.58	2384.19	Timmdc1
ENSMUSG00000002847	0.320313	0.671694	0.774368	19.917	61.0708	5.29275	13.3024	10.4147	38.8885	12.8223	17.0299	Pla1a
ENSMUSG00000002870	-0.646311	2.38464e-06	2.78792e-05	4985.53	5289.48	5872.83	5392.58	8298.8	8076.9	10205.7	7129.46	Mcm2
ENSMUSG00000002871	0.375293	0.000226926	0.00139272	949.725	984.611	960.105	938.33	792.387	703.961	768.535	687.279	Tpra1
ENSMUSG00000002881	-0.393805	0.0294307	0.0723683	2271.58	2718.27	1887.39	1556.38	2635.79	3037.27	2637.38	2767.36	Nab1
ENSMUSG00000002885	-0.715807	0.000438448	0.00245537	262.065	173.242	240.291	295.722	389.684	332.536	457.595	418.45	Adgre5
ENSMUSG00000002897	-1.49791	7.44777e-16	5.4485e-14	71.2818	85.9977	83.6254	105.396	258.632	230.156	242.02	248.15	Il17ra
ENSMUSG00000002900	-0.16847	0.294835	0.428272	7263.4	6166.91	6882.69	7622.27	7667.84	7227.71	10051.1	6447.04	Lamb1
ENSMUSG00000002908	0.825409	0.00300754	0.0117655	95.3918	92.2294	143.963	133.024	77.2425	64.2851	74.5294	45.0077	Kcnn1
ENSMUSG00000002910	0.430314	0.218185	0.342467	128.936	69.7952	112.206	135.07	111.09	69.0469	104.982	45.0077	Arrdc2
ENSMUSG00000002930	-0.016648	0.932724	0.957211	1533.61	2081.39	1647.1	1189.03	1431.16	2007.12	1618.81	1465.79	Ppp1r17
ENSMUSG00000002944	1.6521	1.34798e-25	2.92141e-23	3015.85	3075.97	3217.99	2225.59	927.778	1029.35	783.761	929.347	Cd36
ENSMUSG00000002948	-0.122478	0.264798	0.394931	1693.99	1579.12	1683.09	1771.26	1650.73	1845.22	2057.17	1769.9	Map2k7
ENSMUSG00000002949	-0.27419	0.0114928	0.0344328	2840.79	3059.77	3366.19	3298.99	4091.25	3978.53	3648.74	3475.32	Timm44
ENSMUSG00000002957	-0.069296	0.618916	0.73058	4544.21	4183.97	5158.31	5043.65	5059.82	4710.27	5866.19	4223.42	Ap2a2
ENSMUSG00000002963	-0.0938326	0.502364	0.631204	1030.44	850.006	975.983	1103.07	1238.48	975.387	1020.17	992.601	Pnkp
ENSMUSG00000002968	-0.625475	0.000577007	0.00305564	2096.52	1878.24	2300.23	2575.55	3289.32	3345.21	4389.22	2628.69	Med25
ENSMUSG00000002980	0.0489709	0.743186	0.828801	6755	5119.98	7528.41	7862.73	6713.16	6690.41	6395.91	6558.95	Bcam
ENSMUSG00000002981	-0.378781	0.00214404	0.00894233	3835.59	3614.39	3848.89	3914.99	4721.34	4861.86	5887.02	4308.57	Clptm1
ENSMUSG00000002983	0.314805	0.125717	0.22464	168.77	108.432	154.548	142.233	122.373	112.697	107.386	120.426	Relb
ENSMUSG00000002984	-0.646206	1.65364e-10	5.2319e-09	5187.85	4637.64	5711.94	5356.77	8293.59	8124.52	7720.61	8567.27	Tomm40
ENSMUSG00000002985	0.996348	1.22796e-34	4.43549e-32	16543.7	16052.9	17709.5	17898.9	8740.56	8769.75	8257.54	8421.3	Apoe
ENSMUSG00000002996	0.467711	2.14148e-05	0.000189531	3723.42	3368.87	4054.25	4062.34	2740.81	2938.86	2812.88	2503.4	Hbp1
ENSMUSG00000002997	-0.997941	5.45689e-10	1.56383e-08	454.945	426.249	465.762	538.235	908.685	1078.56	1028.99	746.884	Prkar2b
ENSMUSG00000003031	0.815653	4.86854e-07	6.99344e-06	4001.21	4830.83	3317.5	3330.71	2163.66	2453.94	1893.69	2283.23	Cdkn1b
ENSMUSG00000003032	-0.00813719	0.969525	0.981332	527.275	689.228	383.195	414.42	428.739	499.201	556.166	540.092	Klf4
ENSMUSG00000003033	-0.703789	0.000157485	0.00102236	1643.67	1429.56	2117.1	1853.12	2748.62	2915.05	3586.23	2221.19	Ap1m1
ENSMUSG00000003037	-0.124336	0.187852	0.305074	2856.51	3257.94	3049.68	2945.97	3102.72	3420.6	3184.73	3492.35	Rab8a
ENSMUSG00000003038	-0.0990769	0.485659	0.615558	17224	17516.1	18995.7	17410.8	19075.4	19840.3	14850.6	22441.8	Hmgn2
ENSMUSG00000003039	0.130315	0.326417	0.461053	2249.57	2082.64	2778.69	2442.52	2241.77	2344.42	2231.88	1908.57	Fam32a
ENSMUSG00000003051	3.07668	1.00926e-61	1.94428e-58	323.913	383.874	327.092	368.374	43.3947	38.8885	41.6724	42.5748	Elf3
ENSMUSG00000003062	0.553595	0.0257638	0.065144	4273.76	6242.93	3449.81	3049.32	2680.06	2980.13	2198.22	3735.64	Stard3nl
ENSMUSG00000003068	-0.420911	0.0145096	0.0414718	3479.18	2960.06	4386.63	4278.25	5242.95	5249.15	5676.26	4051.91	Stk11
ENSMUSG00000003070	0.384914	0.0275782	0.0687197	783.051	1065.62	693.35	1003.82	681.297	647.613	765.329	619.159	Efna2
ENSMUSG00000003072	0.270862	0.257424	0.386693	20360.4	26595.7	18274.8	17130.4	16103.8	16786.3	11123.3	24251.8	Atp5d
ENSMUSG00000003099	-0.784571	1.15834e-05	0.000111327	2487.52	2108.81	3296.32	2642.06	4697.91	4871.38	5057.58	3519.11	Ppp5c
ENSMUSG00000003119	-0.543659	0.0147868	0.0421043	842.802	922.294	767.449	946.516	1017.17	1109.51	1902.5	1040.04	Cdk12
ENSMUSG00000003123	0.273113	0.248206	0.376041	143.612	123.388	135.494	179.071	140.599	121.427	133.832	83.9332	Lipe
ENSMUSG00000003131	-0.109553	0.197148	0.316437	7527.56	7509.22	7921.13	7052.31	7983.75	8357.85	7618.03	8420.08	Pafah1b2
ENSMUSG00000003134	0.135978	0.404389	0.538587	580.737	621.925	528.216	460.467	470.398	486.503	598.64	435.48	Tbc1d8
ENSMUSG00000003135	-0.0412637	0.715931	0.807987	2212.88	2728.24	2207.08	2130.43	2353.73	2415.06	2390.55	2385.41	Cnot11
ENSMUSG00000003153	1.64683	1.12402e-11	4.41909e-10	16952.5	12881	19770.5	21645	4996.46	5668.99	8162.17	3922.97	Slc2a3
ENSMUSG00000003154	-0.091865	0.572311	0.692783	653.067	660.562	698.643	649.77	670.014	677.771	907.175	579.018	Foxj2
ENSMUSG00000003161	0.13787	0.347583	0.483039	3897.44	4723.64	3870.06	3221.22	3666.85	3842.82	3098.18	3671.17	Sri
ENSMUSG00000003166	-0.199217	0.0397748	0.0917163	2240.13	2280.81	2378.56	2524.38	2838.88	2638.86	2845.74	2493.67	Dgcr2
ENSMUSG00000003184	0.153187	0.119035	0.215475	2120.63	2118.78	2201.78	1947.26	1969.25	1898.39	1714.18	1963.31	Irf3
ENSMUSG00000003190	0.135991	0.384864	0.518432	1493.77	1288.72	1375.06	1576.84	1290.56	1276.18	1052.23	1604.46	Bcl2l12
ENSMUSG00000003198	0.227144	0.307299	0.441904	326.009	295.383	232.881	354.048	262.104	192.062	245.226	335.733	Zfp959
ENSMUSG00000003199	0.333723	0.00573263	0.0197442	3606.02	3770.19	4074.36	4277.23	3140.04	3112.67	2708.7	3522.76	Mpnd
ENSMUSG00000003200	-0.370492	0.0306876	0.0745707	2105.96	1744.88	2520.41	2434.34	2988.16	2942.03	3228.81	2223.62	Sh3gl1
ENSMUSG00000003208	-0.602908	0.0348998	0.0827193	326.009	157.039	431.888	389.862	499.907	547.614	528.918	406.285	Ccdc94
ENSMUSG00000003226	-0.580525	0.00159286	0.00701472	3179.38	2491.44	3012.63	2969.5	4147.66	4135.67	5812.49	3328.13	Ranbp2
ENSMUSG00000003228	0.102252	0.445568	0.578584	572.351	666.794	551.504	517.77	570.206	545.233	550.556	480.487	Grk5
ENSMUSG00000003233	-1.26471	0.00107699	0.00510747	514.696	504.769	768.507	764.376	1315.73	1391.26	2855.36	569.286	Dvl3
ENSMUSG00000003234	-0.258706	0.0160698	0.0449819	1599.65	1759.84	1928.68	1954.43	2141.96	2296.01	2078.01	2149.42	Abcf3
ENSMUSG00000003235	-0.244589	0.107403	0.199505	2675.16	2723.26	3602.25	3484.2	3679	3830.12	4115.95	3165.13	Eif2b5
ENSMUSG00000003269	0.185296	0.247934	0.37589	4644.85	6048.5	4173.86	4438.9	4089.51	4342.02	3625.5	4922.87	Cyth2
ENSMUSG00000003271	0.0878929	0.8811	0.923889	19.917	4.98537	23.2881	16.3722	20.8294	9.52372	18.432	12.1642	Sult2b1
ENSMUSG00000003273	1.72652	1.21446e-14	7.41418e-13	221.183	292.891	270.989	305.955	102.411	76.1897	60.9058	91.2318	Car11
ENSMUSG00000003279	3.2453	5.09201e-17	4.24448e-15	140.467	185.705	92.0938	84.9306	15.6221	11.111	16.0278	9.73139	Dlgap1
ENSMUSG00000003282	-0.7834	0.125873	0.224849	98.5366	46.1147	132.319	140.187	162.296	192.062	318.152	45.0077	Plag1
ENSMUSG00000003299	-0.74634	1.65136e-08	3.40442e-07	1220.18	1132.93	1469.27	1340.47	2222.68	2257.12	2315.22	1864.78	Mrpl4
ENSMUSG00000003308	-0.176507	0.0893707	0.173367	1814.54	1905.66	1830.23	1810.15	2162.79	2008.71	2287.17	1855.05	Keap1
ENSMUSG00000003309	2.85831	0.0499132	0.109488	154.094	54.8391	399.073	453.304	19.0937	0	121.01	6.08212	Ap1m2
ENSMUSG00000003316	0.2664	0.0319088	0.0770094	8814.83	8437.74	8022.75	10398.4	7442.19	6606.28	8077.23	7534.53	Glg1
ENSMUSG00000003341	-0.216636	0.703712	0.798806	19.917	9.97074	42.342	24.5582	32.1121	34.9203	35.2612	9.73139	Atp8b3
ENSMUSG00000003344	-0.360086	0.131572	0.232419	2076.61	1602.8	2755.41	2677.87	2977.74	2950.76	3815.43	1951.14	Btbd2
ENSMUSG00000003345	0.173995	0.0365997	0.0858681	6923.77	7854.45	7473.36	7090.17	6380.75	6355.49	6530.54	6741.42	Csnk1g2
ENSMUSG00000003346	0.212569	0.0539962	0.11667	4727.66	4618.95	5187.95	4851.28	4459.24	4361.86	3578.21	4332.9	Abhd17a
ENSMUSG00000003348	-1.54926	0.00345563	0.0131346	93.2953	41.1293	254.052	179.071	349.761	406.345	750.904	154.486	Mob3a
ENSMUSG00000003352	0.285412	0.0616895	0.12941	1179.29	1145.39	1356	1375.26	1044.08	966.657	1264.6	870.959	Cacnb3
ENSMUSG00000003354	0.561388	0.312214	0.446558	28.3031	36.1439	14.8197	21.4885	28.6405	19.0474	13.6237	6.08212	Ccdc65
ENSMUSG00000003355	0.126733	0.558728	0.680952	436.077	486.074	424.478	425.676	479.945	403.171	256.445	485.353	Fkbp11
ENSMUSG00000003360	-0.47635	0.000699479	0.0035838	3599.73	3348.92	3999.2	3762.53	5098.88	5293.6	5960.75	4109.08	Ddx23
ENSMUSG00000003363	0.564342	7.26351e-05	0.000533395	1309.28	1461.96	1272.38	1425.4	992.002	730.152	1011.36	965.84	Pld3
ENSMUSG00000003378	0.337583	0.031488	0.0761315	5209.86	4235.07	4032.02	4258.81	3633.87	3025.37	3078.15	4302.49	Grik5
ENSMUSG00000003379	-0.593897	0.366075	0.500226	4.19305	16.2025	9.52695	4.09304	14.7542	13.4919	13.6237	8.51496	Cd79a
ENSMUSG00000003380	0.967141	0.000800479	0.00401003	6941.59	8760.55	5157.25	5221.7	3127.02	2906.32	2016.3	5293.87	Rabac1
ENSMUSG00000003382	-0.774239	9.97233e-07	1.29708e-05	874.25	634.389	860.601	696.84	1229.81	1377.76	1486.58	1149.52	Etv3
ENSMUSG00000003402	-0.0533565	0.591507	0.708892	4621.78	4551.64	4819.58	5393.61	4821.15	4800.75	5243.51	5254.95	Prkcsh
ENSMUSG00000003410	-0.336362	0.470047	0.601363	27.2548	46.1147	50.8104	14.3256	38.1873	30.1584	42.4738	64.4704	Elavl3
ENSMUSG00000003411	1.16101	9.88622e-07	1.28684e-05	613.233	859.977	441.415	486.049	274.254	319.044	233.205	245.718	Rab3b
ENSMUSG00000003420	1.41793	0.000230294	0.00141102	136.274	132.112	150.314	116.652	63.3562	26.9839	28.0487	83.9332	Fcgrt
ENSMUSG00000003421	-0.384899	0.008045	0.0259166	1232.76	1056.9	1492.56	1441.77	1713.22	1807.92	1775.08	1525.39	Nosip
ENSMUSG00000003423	0.0166148	0.879497	0.923102	2485.43	2622.31	2801.98	2772.01	2647.94	2726.16	2309.61	2879.27	Pih1d1
ENSMUSG00000003429	0.285307	0.0468637	0.104411	29977.1	27762.3	37827.3	37466.7	27701.4	29489.4	23944	28030	Rps11
ENSMUSG00000003435	-0.862194	0.00276615	0.0110049	2101.76	1860.79	2678.13	3008.39	4121.63	3895.2	7004.16	2518	Supt5
ENSMUSG00000003436	0.859621	0.0863547	0.168822	24.11	14.9561	14.8197	21.4885	7.81104	9.52372	14.425	9.73139	Dll3
ENSMUSG00000003437	-0.312684	0.0138301	0.0399578	3432.01	2658.45	3519.68	3450.43	4087.78	4303.93	4121.56	3708.87	Paf1
ENSMUSG00000003438	-0.534519	4.65178e-07	6.73226e-06	2621.7	2831.69	2827.39	3018.62	4103.4	4042.02	3687.2	4538.48	Timm50
ENSMUSG00000003444	-0.352901	0.00869659	0.0276157	948.677	783.95	921.997	872.841	1200.3	1166.66	936.025	1205.48	Med29
ENSMUSG00000003452	-0.0692889	0.710787	0.804222	222.231	320.31	243.466	311.071	253.425	314.283	263.658	319.919	Bicd1
ENSMUSG00000003458	-0.0497791	0.572815	0.693054	3386.93	3073.48	3006.28	3070.8	3272.83	3257.11	3381.07	3064.17	Ncstn
ENSMUSG00000003464	-0.181633	0.111742	0.20558	3717.13	3805.09	4632.21	3814.71	4674.48	4567.42	4725.81	4141.92	Pex19
ENSMUSG00000003469	-0.584165	0.476836	0.607494	19.917	27.4195	65.6301	4.09304	19.9616	69.0469	78.5364	7.29854	Phyhip
ENSMUSG00000003476	-2.13206	2.61711e-14	1.53815e-12	29.3513	22.4342	26.4637	31.7211	125.845	149.999	102.578	104.612	Crhr2
ENSMUSG00000003500	-0.583741	0.000571743	0.00303146	2062.98	1713.72	2480.18	2037.31	3171.28	3224.57	3615.08	2418.25	Impdh1
ENSMUSG00000003518	-0.078846	0.46682	0.598825	2399.47	2379.27	2708.83	2228.66	2369.35	2598.39	2775.22	2518	Dusp3
ENSMUSG00000003526	-0.649084	0.00423256	0.0154547	300.851	231.82	373.668	336.653	572.81	489.678	553.762	332.084	Prodh
ENSMUSG00000003527	-0.257778	0.0497513	0.109202	821.837	1029.48	977.042	990.516	1090.94	1149.99	1295.85	1025.44	Dgcr14
ENSMUSG00000003528	0.654269	0.000131822	0.000880406	1766.32	1398.4	2156.27	2292.1	1248.03	1127.77	1238.15	1224.94	Slc25a1
ENSMUSG00000003531	0.170178	0.233117	0.35943	1725.44	1751.11	1664.04	1739.54	1528.36	1569.03	1206.09	1814.9	Dgcr6
ENSMUSG00000003534	-0.493877	0.00777786	0.0252297	6366.09	4761.03	7628.97	6315.56	9554.64	8541.98	10366.8	6842.38	Ddr1
ENSMUSG00000003541	2.89177	5.43151e-25	1.08243e-22	2444.55	1640.19	2066.29	1948.29	321.989	197.617	163.484	411.151	Ier3
ENSMUSG00000003545	-0.235649	0.739664	0.826308	35.6409	16.2025	12.7026	28.6513	36.4515	23.8093	46.4807	2.43285	Fosb
ENSMUSG00000003546	0.348912	0.0124744	0.03682	1126.88	1029.48	1289.31	1273.96	985.927	924.594	1014.56	778.511	Klc4
ENSMUSG00000003549	0.0870941	0.413755	0.547693	1098.58	968.409	998.213	1058.05	994.606	996.816	877.524	1015.71	Ercc1
ENSMUSG00000003555	-0.40433	0.493279	0.623152	14.6757	26.1732	6.3513	9.20934	10.4147	17.4601	23.2404	23.112	Cyp17a1
ENSMUSG00000003559	-0.0212442	0.893565	0.93144	1679.31	2163.65	1660.86	1394.7	1738.39	1864.27	1546.69	1850.18	As3mt
ENSMUSG00000003573	-0.52378	0.0189992	0.0513336	1037.78	755.284	1327.42	1441.77	1695.86	1628.56	1950.59	1284.54	Homer3
ENSMUSG00000003575	-0.707836	0.000524339	0.00282592	396.243	478.596	553.622	540.281	741.181	706.342	1096.3	670.249	Crtc1
ENSMUSG00000003581	0.0402817	0.734412	0.822029	594.364	592.013	609.725	568.933	581.489	634.914	573.796	506.032	Rnf215
ENSMUSG00000003585	-0.737553	0.231987	0.358356	30.3996	4.98537	88.9182	53.2095	72.9031	74.6024	100.174	48.6569	Sec14l2
ENSMUSG00000003604	-0.938845	6.82192e-11	2.37155e-09	617.426	759.023	890.24	779.724	1480.63	1591.25	1328.71	1439.03	Aven
ENSMUSG00000003623	-0.467435	0.000476401	0.00261387	951.821	1002.06	991.861	811.445	1330.48	1382.53	1383.2	1093.56	Crot
ENSMUSG00000003644	-0.332458	0.0924136	0.177734	1526.27	1540.48	1887.39	1965.68	2117.66	2301.56	2772.01	1519.31	Rps6ka1
ENSMUSG00000003660	-0.17903	0.41097	0.545131	4033.71	3758.97	3968.5	4744.86	4270.04	3867.42	6959.28	3588.45	Snrnp200
ENSMUSG00000003662	0.187904	0.0993469	0.187777	1799.86	2021.57	2167.91	1861.31	1768.77	1828.55	1537.07	1757.73	Ciao1
ENSMUSG00000003680	0.228219	0.101112	0.190304	2362.78	2633.52	2168.97	2077.22	2007.44	1980.14	1654.07	2250.38	Taf6l
ENSMUSG00000003721	0.395256	0.011332	0.0340508	1328.15	1599.06	1477.74	1166.52	1111.77	1167.45	858.29	1098.43	Insig2
ENSMUSG00000003731	-1.08732	2.66029e-09	6.53316e-08	1240.09	1169.07	1433.28	1137.87	2410.14	2634.1	3486.85	2048.46	Kpna6
ENSMUSG00000003746	-0.296277	0.0372938	0.0871194	1512.64	1449.5	1304.13	1257.59	1702.81	1786.49	1919.33	1369.69	Man1a
ENSMUSG00000003752	-1.13372	0.0184154	0.0500605	70.2335	27.4195	130.202	121.768	189.201	180.157	309.337	88.7989	Itpkc
ENSMUSG00000003762	0.938002	5.63469e-10	1.60946e-08	667.742	820.094	709.228	782.794	447.833	402.377	320.557	384.39	Coq8b
ENSMUSG00000003778	-0.216439	0.107124	0.199111	2676.21	2480.22	2830.56	3150.62	3190.38	3224.57	3736.89	2786.83	Brd8
ENSMUSG00000003779	-1.83761	0.000883788	0.00434822	843.85	447.437	1708.5	1518.52	4219.7	4330.91	6031.27	1567.97	Kif20a
ENSMUSG00000003808	-0.502431	1.17058e-08	2.49331e-07	2098.62	2115.04	2417.73	2224.57	3134.83	3132.51	3156.68	3122.56	Farsa
ENSMUSG00000003809	-0.397048	0.00354881	0.0134373	952.87	887.396	1031.03	1129.68	1497.12	1374.59	1196.48	1200.61	Gcdh
ENSMUSG00000003810	-1.0546	0.0017801	0.00770237	929.808	502.276	1346.48	1166.52	1852.95	1796.01	3290.51	1255.35	Mast2
ENSMUSG00000003812	1.20685	2.66324e-06	3.06405e-05	125.791	171.995	152.431	191.35	73.771	64.2851	50.4877	91.2318	Dnase2a
ENSMUSG00000003813	-0.879249	0.0064221	0.0216333	1102.77	547.145	1732.85	1343.54	2433.57	2218.23	2675.05	1367.26	Rad23a
ENSMUSG00000003814	-0.281632	0.000363515	0.00209529	34314.8	37490	33974.2	32887.6	41660.6	42497.2	41636.3	42762.1	Calr
ENSMUSG00000003824	1.6271	7.58827e-20	9.07348e-18	1937.19	2667.17	2101.22	2093.59	765.482	661.105	553.762	870.959	Syce2
ENSMUSG00000003847	0.112011	0.546976	0.670731	1956.06	1556.68	1332.71	1954.43	1419.01	1320.62	1959.4	1593.51	Nfat5
ENSMUSG00000003848	0.0159155	0.890196	0.929772	2092.33	1989.16	2457.95	2400.57	2151.51	2403.94	2136.51	2150.64	Nob1
ENSMUSG00000003849	-0.284966	0.607201	0.720874	28.3031	6.23172	35.9907	39.9072	23.4331	33.333	25.6445	53.5226	Nqo1
ENSMUSG00000003863	0.00404905	0.987542	0.99258	98.5366	71.0416	105.855	144.28	101.544	115.078	93.7628	109.478	Ppfia3
ENSMUSG00000003865	0.491114	0.000120116	0.00081287	7157.53	7339.71	7902.07	8309.9	5200.42	4903.13	6544.16	5200.21	Gys1
ENSMUSG00000003868	-0.198367	0.302985	0.437326	3322.99	3074.73	4891.56	4844.11	4831.56	4592.81	5223.47	3863.36	Ruvbl2
ENSMUSG00000003872	0.795324	0.0403256	0.0926292	25.1583	52.3464	41.2834	53.2095	31.2442	26.9839	20.8362	19.4628	Lin7b
ENSMUSG00000003873	0.255273	0.245381	0.373292	6242.4	8093.75	5905.65	5687.28	5189.14	5233.28	3739.29	7564.94	Bax
ENSMUSG00000003923	0.176872	0.145631	0.25114	3503.29	3651.79	3813.96	3497.5	3271.09	3407.9	2633.37	3487.49	Tfam
ENSMUSG00000003929	0.1422	0.411843	0.545871	512.6	741.574	475.289	586.328	496.435	484.122	565.782	551.04	Zfp81
ENSMUSG00000003934	-0.582993	2.11877e-05	0.000187712	2990.69	3043.57	3609.66	3060.57	4982.58	4857.89	5324.45	3862.14	Efnb3
ENSMUSG00000003948	0.147115	0.442488	0.575746	9346.3	11873.9	8240.81	6540.68	8172.09	8680.87	6835.07	8822.72	Mmd
ENSMUSG00000003949	0.856596	0.00911799	0.0286763	67.0887	137.098	145.021	101.303	62.4883	42.0631	78.5364	65.6869	Hlf
ENSMUSG00000003955	1.71743	1.01953e-14	6.2683e-13	28487.6	36112.8	25434.8	24312.7	8015	8832.45	5968.76	11958.7	Fam162a
ENSMUSG00000003970	0.591967	0.00373827	0.0140018	87913.5	113928	81348.5	84714.7	57103.1	59458.1	44507.7	83016	Rpl8
ENSMUSG00000003992	0.511781	0.000814404	0.00406569	2500.1	2808.01	2464.3	2034.24	1537.91	1839.66	1505.81	1996.15	Ssbp2
ENSMUSG00000004018	0.412389	0.0146974	0.0418843	1046.16	1033.22	974.924	948.562	796.726	752.374	550.556	911.101	Fancl
ENSMUSG00000004031	1.57235	0.030496	0.074178	15.7239	22.4342	27.5223	14.3256	5.20736	0.793643	13.6237	7.29854	Brinp2
ENSMUSG00000004032	0.484753	0.00167165	0.00729503	2487.52	2880.3	2841.15	2787.36	2172.34	2057.92	1465.75	2164.02	Gstm5
ENSMUSG00000004035	0.461639	0.136716	0.23936	236.907	325.296	287.926	179.071	200.483	176.982	102.578	268.83	Gstm7
ENSMUSG00000004040	-0.0981437	0.507011	0.634972	1407.81	1726.19	1205.69	1219.73	1489.31	1374.59	1561.91	1522.96	Stat3
ENSMUSG00000004043	-0.494595	0.0267265	0.0670599	174.011	98.4611	136.553	178.047	195.276	211.903	224.39	197.061	Stat5a
ENSMUSG00000004044	0.111469	0.4731	0.603977	12775.2	12978.2	11352.9	9288.13	11593.3	10095.1	9076.56	12181.3	Cavin1
ENSMUSG00000004054	-0.510187	0.00396415	0.0146891	1594.41	1665.11	1907.51	1817.31	2428.37	2510.29	3175.91	1829.5	Map3k11
ENSMUSG00000004056	-0.690018	0.000856363	0.00423733	3212.92	2436.6	3973.8	3633.6	5365.32	5760.26	6453.61	3807.41	Akt2
ENSMUSG00000004069	-0.277138	0.0485373	0.107196	1738.02	2452.8	2022.89	1764.1	2449.2	2438.07	2508.36	2267.41	Dnaja3
ENSMUSG00000004070	0.0284717	0.830286	0.88916	2550.42	2668.42	2548.99	2257.31	2613.23	2693.62	1992.26	2530.16	Hmox2
ENSMUSG00000004071	-0.00342955	0.976423	0.985527	4925.78	6023.58	4944.49	4681.42	4925.3	5063.44	5085.63	5549.32	Cdip1
ENSMUSG00000004085	-0.917519	7.31166e-10	2.02831e-08	2416.24	2849.14	1955.14	2135.54	4235.32	4119.01	4309.88	5006.8	Map3k20
ENSMUSG00000004096	0.30433	0.163157	0.273713	5778.02	8557.39	5428.24	5158.26	4635.42	5323.76	3769.75	6454.34	Cwc15
ENSMUSG00000004099	-0.794495	0.000179186	0.00113716	4653.23	4049.37	5264.17	5559.37	8226.76	7938.81	11771.6	5928.85	Dnmt1
ENSMUSG00000004100	-0.397988	0.00408461	0.0150423	2146.84	1939.31	2576.51	2748.48	3284.98	3076.95	3034.07	3007	Ppan
ENSMUSG00000004105	-0.244177	0.047712	0.105825	1414.1	1405.87	1433.28	1391.63	1631.64	1615.06	1977.03	1458.49	Angptl2
ENSMUSG00000004110	-0.382265	0.373715	0.507478	18.8687	14.9561	27.5223	28.6513	24.301	20.6347	31.2543	42.5748	Cacna1e
ENSMUSG00000004113	0.767549	0.224105	0.349241	17.8204	21.1878	46.5762	52.1863	19.0937	13.4919	41.6724	6.08212	Cacna1b
ENSMUSG00000004127	-0.529622	3.62799e-05	0.000298424	598.557	673.025	719.814	584.282	878.308	1030.94	866.304	941.512	Trmt10a
ENSMUSG00000004151	0.510145	0.0140192	0.0403026	645.729	912.323	517.631	531.072	441.758	473.805	411.915	502.383	Etv1
ENSMUSG00000004187	0.807395	0.0218323	0.057405	1202.36	2075.16	672.179	627.259	526.811	660.311	601.044	827.168	Kifc2
ENSMUSG00000004207	0.113069	0.195337	0.314027	14633.7	15210.4	14074.5	14000.2	13934.9	13764.9	12196.4	13656.8	Psap
ENSMUSG00000004221	-0.15246	0.23332	0.359618	937.146	831.311	1047.96	955.725	1076.19	1033.32	1157.21	924.482	Ikbkg
ENSMUSG00000004231	0.207255	0.844265	0.899132	6.28957	0	23.2881	26.6048	2.60368	6.34914	28.8501	10.9478	Pax2
ENSMUSG00000004233	-0.304534	0.117931	0.214036	267.307	310.339	319.682	325.397	413.985	316.664	476.828	300.457	Wars2
ENSMUSG00000004263	0.791857	0.0042946	0.0156325	1518.93	1672.59	920.938	1271.91	704.73	663.486	532.925	1211.56	Atn1
ENSMUSG00000004264	-0.264668	0.00565016	0.0195456	11417.7	13200	13554.7	12620.9	15309.6	15588.7	14260	15863.4	Phb2
ENSMUSG00000004266	0.111679	0.601717	0.716673	171.915	186.951	137.611	194.419	192.672	156.348	166.689	121.642	Ptpn6
ENSMUSG00000004267	1.06639	9.14767e-11	3.08565e-09	656.212	552.13	700.76	720.375	360.176	284.918	265.261	347.897	Eno2
ENSMUSG00000004268	0.106997	0.550477	0.673869	4885.95	5862.8	5085.27	5113.23	4943.52	5034.08	3417.13	6057.79	Emg1
ENSMUSG00000004270	-0.165375	0.238115	0.364929	991.655	1023.25	1001.39	848.283	1056.23	998.403	1298.25	978.004	Lpcat3
ENSMUSG00000004285	0.503634	0.00832375	0.0266711	3698.27	5081.34	3908.17	3488.29	2864.92	3075.37	2066.79	3403.55	Atp6v1f
ENSMUSG00000004317	-1.0066	6.02281e-10	1.70906e-08	2140.55	2376.78	1966.79	2055.73	4055.67	3863.45	5584.1	3650.49	Clcn5
ENSMUSG00000004319	0.484937	0.00102295	0.0048994	2687.74	3069.74	2557.46	2626.71	1649	1797.6	2393.76	1976.69	Clcn3
ENSMUSG00000004328	0.684397	0.00162581	0.00712364	609.04	573.318	712.404	885.12	491.228	352.377	540.939	344.248	Hif3a
ENSMUSG00000004347	0.185503	0.362987	0.497525	180.301	173.242	166.192	225.117	150.146	155.554	205.958	142.322	Pde1c
ENSMUSG00000004356	-0.746503	5.75129e-08	1.03332e-06	1145.75	1314.89	1209.92	1377.31	1960.57	1976.96	2559.64	1969.39	Utp20
ENSMUSG00000004364	-0.215793	0.0381846	0.088734	4281.1	4485.59	4518.95	3900.67	4889.71	5316.61	5241.9	4505.63	Cul3
ENSMUSG00000004383	0.115089	0.500613	0.629534	1169.86	1338.57	1251.21	1329.22	1140.41	1224.59	1460.94	868.526	Large1
ENSMUSG00000004393	-0.25583	0.00296829	0.0116514	2151.03	2255.88	2382.8	2391.36	2831.94	2707.91	2629.37	2795.34	Ddx56
ENSMUSG00000004394	0.261625	0.0101387	0.0311456	3111.24	3137.05	3079.32	2852.85	2468.29	2541.24	2324.04	2830.62	Tmed4
ENSMUSG00000004415	0.776151	3.36228e-07	5.02979e-06	1594.41	1435.79	1756.13	2146.8	1043.21	1081.74	932.82	991.385	Col26a1
ENSMUSG00000004446	-0.330853	0.0729454	0.148043	253.679	255.5	377.902	283.443	404.438	315.87	372.647	380.741	Bid
ENSMUSG00000004451	0.00438165	0.970989	0.982191	4536.88	5244.61	4943.43	4356.02	4979.97	4891.22	4060.65	5091.95	Ralb
ENSMUSG00000004455	-0.494433	0.0224497	0.0585857	5153.25	3575.76	6868.93	5332.21	8064.47	8111.03	7880.88	5428.9	Ppp1cc
ENSMUSG00000004460	-0.861867	9.36733e-14	5.10726e-12	4098.7	4630.16	4348.52	3721.6	7967.26	8303.89	6903.99	7350.85	Dnajb11
ENSMUSG00000004462	-0.384827	0.00401788	0.0148375	439.222	429.988	544.095	512.653	620.544	630.946	677.977	585.1	Tbccd1
ENSMUSG00000004473	1.14912	4.98865e-05	0.000393151	73.3783	57.3318	86.8011	86.9771	29.5084	32.5394	36.0626	40.142	Clec11a
ENSMUSG00000004500	-0.540997	0.00045774	0.00254124	222.231	235.559	275.223	235.35	363.647	311.902	398.292	334.516	Zfp324
ENSMUSG00000004508	-0.456472	0.0561519	0.120222	505.262	467.379	502.811	519.816	642.241	657.93	1003.34	431.83	Gab2
ENSMUSG00000004530	-0.620485	5.14452e-06	5.5093e-05	4428.9	3993.28	5394.37	4718.25	7181.82	6995.17	8055.59	6262.15	Coro1c
ENSMUSG00000004535	-0.0261206	0.797408	0.868107	3966.62	4337.27	3802.31	3559.92	3870.81	4129.32	4168.04	3779.43	Tax1bp1
ENSMUSG00000004552	0.903538	0.336486	0.471587	42.9787	6.23172	3.17565	3.06978	6.07526	5.5555	9.6167	8.51496	Ctse
ENSMUSG00000004558	1.29352	1.88109e-15	1.2891e-13	11405.1	13489.2	11305.3	10006.5	4628.48	5180.11	3619.08	5424.03	Ndrg2
ENSMUSG00000004561	-0.121011	0.325059	0.459809	1052.45	950.96	1070.19	974.144	1123.92	1109.51	944.039	1228.59	Mettl17
ENSMUSG00000004562	-0.426532	0.00474596	0.016925	1112.21	944.728	1201.45	1309.77	1519.68	1298.4	1738.22	1586.22	Arhgef40
ENSMUSG00000004565	-0.116609	0.573986	0.694035	685.563	631.896	836.254	875.911	854.875	734.12	1083.48	610.645	Pnpla6
ENSMUSG00000004567	-0.121092	0.263781	0.393921	1322.91	1322.37	1215.22	1398.8	1517.08	1423	1502.61	1273.6	Mcoln1
ENSMUSG00000004568	-0.466834	0.105699	0.197118	457.042	321.556	591.729	598.607	643.109	590.47	1037	450.077	Arhgef18
ENSMUSG00000004591	-0.431307	0.00204052	0.00859538	2719.19	3031.11	2929.01	2580.66	3591.34	3852.34	4557.51	3177.3	Pkn2
ENSMUSG00000004610	0.398553	0.260479	0.390264	5486.6	8834.08	3911.34	4201.51	3831.75	3813.45	2146.93	7227.99	Etfb
ENSMUSG00000004626	0.588351	2.05646e-07	3.22669e-06	4220.3	4086.76	3591.66	3517.97	2616.7	2636.48	2297.59	2704.11	Stxbp2
ENSMUSG00000004631	0.410712	0.000328647	0.00192113	2211.83	2300.75	2176.38	2214.34	1647.26	1816.65	1425.68	1810.04	Sgce
ENSMUSG00000004633	-0.882063	0.0324773	0.0780878	84.9092	24.9269	134.436	104.373	142.335	181.744	137.839	182.464	Chn2
ENSMUSG00000004637	0.251068	0.260447	0.390254	203.363	373.903	342.97	247.629	240.407	249.204	266.062	223.822	Wwox
ENSMUSG00000004642	-0.114362	0.51922	0.646155	2521.07	1736.16	3067.68	2750.52	2716.51	2862.67	2679.85	2649.37	Slbp
ENSMUSG00000004655	-1.18323	8.45092e-05	0.000604305	102.73	93.4757	182.071	142.233	263.84	346.028	385.469	186.113	Aqp1
ENSMUSG00000004661	-0.186033	0.328268	0.46295	5276.95	5237.13	4914.85	5093.79	5328.87	5460.26	8178.2	4376.69	Arid3b
ENSMUSG00000004665	0.352407	0.0102971	0.0315427	41806.8	45482.8	37045	32996.1	30628	31381.4	27180.8	34044	Cnn2
ENSMUSG00000004667	0.0635547	0.525752	0.652415	4540.02	4974.15	4673.5	4971	4539.08	4892.81	4083.09	4819.47	Polr2e
ENSMUSG00000004677	-0.361577	0.111536	0.205288	1345.97	1364.75	1496.79	1600.38	1720.17	1611.1	2806.47	1322.25	Myo9b
ENSMUSG00000004698	0.565697	0.0363006	0.0853049	1392.09	2329.42	1020.44	941.4	948.608	943.641	910.381	1036.39	Hdac9
ENSMUSG00000004748	-0.835084	7.91857e-06	7.95897e-05	497.924	452.423	549.387	455.351	978.984	830.151	629.894	1052.21	Mtfp1
ENSMUSG00000004768	-0.188486	0.130381	0.230833	685.563	623.172	679.589	660.003	701.258	800.786	843.064	670.249	Rab23
ENSMUSG00000004771	0.659358	0.00383549	0.014301	10061.2	13405.7	8783.85	7387.94	6464.94	6594.38	4323.51	7715.77	Rab11a
ENSMUSG00000004788	-0.176571	0.0469298	0.104518	2134.26	2345.62	2094.87	2249.13	2432.71	2545.21	2387.35	2608.01	Eif2b2
ENSMUSG00000004789	-0.901574	8.1874e-21	1.09195e-18	5721.41	5318.15	6478.33	5716.96	10981.5	11210.2	10832.4	10382.2	Dlst
ENSMUSG00000004791	0.512369	0.0499923	0.109634	263.114	226.834	178.895	311.071	187.465	123.015	149.059	229.904	Pgf
ENSMUSG00000004798	0.326825	0.0116148	0.0347683	1493.77	1551.7	1512.67	1255.54	1087.47	1183.32	1315.89	1044.91	Ulk2
ENSMUSG00000004815	-2.41264	0.000946495	0.00460189	19.917	2.49269	59.2788	59.3491	207.427	180.157	326.968	37.7091	Dgkq
ENSMUSG00000004837	0.217388	0.298768	0.432463	329.154	398.83	273.106	293.676	234.331	279.362	238.013	363.711	Grap
ENSMUSG00000004843	0.939681	8.67834e-08	1.49123e-06	2311.42	2700.83	2064.17	2063.92	1235.01	1240.46	880.729	1411.05	Chmp2b
ENSMUSG00000004846	0.0354057	0.736929	0.823942	3174.14	3481.04	3342.9	3436.11	3380.45	3219.81	3611.87	2891.44	Plod3
ENSMUSG00000004849	-0.22695	0.130617	0.231155	4140.63	4708.68	4184.45	3803.46	4822.02	5345.19	3855.49	5684.35	Ap1s1
ENSMUSG00000004864	2.67499	1.36416e-08	2.86688e-07	193.928	245.53	612.9	672.282	58.1489	42.0631	126.62	42.5748	Mapk13
ENSMUSG00000004865	-0.512232	5.2489e-08	9.54937e-07	2831.35	2849.14	2605.09	2803.73	3904.65	3793.61	4349.95	3764.83	Srpk1
ENSMUSG00000004880	-0.722405	0.0159185	0.0446666	1524.17	817.601	2426.2	2141.68	3103.59	2937.27	3260.86	2099.55	Lbr
ENSMUSG00000004885	0.581724	0.0155048	0.0437323	1562.96	1485.64	1640.75	2957.22	1018.91	1416.65	1330.31	1344.15	Crabp2
ENSMUSG00000004891	0.175568	0.0289111	0.0713741	9852.61	9457.25	9875.21	8986.27	8242.39	8735.63	8700.71	8115.98	Nes
ENSMUSG00000004895	0.0155891	0.865368	0.913471	4124.91	4866.97	4355.93	4243.46	4237.06	4325.35	4330.72	4508.06	Prcc
ENSMUSG00000004896	0.291215	0.00761029	0.0248021	1504.26	1424.57	1268.14	1494.98	1177.73	1096.81	1123.55	1256.57	Rrnad1
ENSMUSG00000004897	0.293944	0.0397938	0.091748	21503	29434.9	21528.8	23329.3	18240.5	19728.4	18048.9	22120.7	Hdgf
ENSMUSG00000004902	-0.367153	0.50393	0.63253	13.6274	11.2171	7.40985	16.3722	14.7542	8.73007	22.439	17.0299	Slc25a18
ENSMUSG00000004929	-0.633518	0.000176747	0.00112374	1969.68	1579.12	2330.93	2575.55	3360.48	3177.75	3591.84	2988.75	Thop1
ENSMUSG00000004931	-0.229523	0.312439	0.446806	1015.77	947.221	1555.01	1396.75	1408.59	1676.17	1679.72	996.251	Apba3
ENSMUSG00000004933	1.1806	3.6181e-08	6.86331e-07	215.942	164.517	232.881	257.862	98.9399	106.348	100.174	77.8511	Matk
ENSMUSG00000004934	0.218693	0.27847	0.410313	3918.4	4561.62	3275.15	3734.9	3054.12	3036.48	2577.28	4646.74	Pias4
ENSMUSG00000004936	0.335229	0.0180607	0.049315	6706.78	7058.04	8084.15	5974.82	5555.39	5950.73	5955.14	4589.57	Map2k1
ENSMUSG00000004937	-0.380067	0.0100987	0.03105	3069.31	2862.85	3744.09	3896.58	4531.27	4430.11	4914.93	3786.73	Sgta
ENSMUSG00000004939	0.701354	0.0135729	0.0393458	510.503	592.013	283.691	364.281	282.933	191.268	236.411	367.36	Nmrk2
ENSMUSG00000004945	0.0053071	0.968246	0.980695	3205.58	3123.34	3451.93	3076.94	3245.05	3420.6	2562.05	3586.02	Tmem242
ENSMUSG00000004947	-0.177109	0.0546371	0.117704	1097.53	1120.46	1099.83	1121.49	1231.54	1176.18	1269.4	1345.36	Dtx2
ENSMUSG00000004951	0.0386508	0.870647	0.917089	26625.8	28591.1	20824.9	17939.8	24281.9	22029.9	14596.5	30590.6	Hspb1
ENSMUSG00000004952	2.02318	9.93194e-05	0.000690716	29.3513	19.9415	29.6394	49.1165	5.20736	8.73007	11.2195	6.08212	Rasa4
ENSMUSG00000004961	1.74302	1.75179e-05	0.000158273	95.3918	46.1147	77.2741	105.396	30.3763	11.9046	27.2473	27.9777	Syt5
ENSMUSG00000004980	-0.23522	0.043916	0.0990691	60272.9	60992.3	57475	53737.5	67071.7	73786.6	58055.2	74734.6	Hnrnpa2b1
ENSMUSG00000004988	1.35819	0.0900754	0.174456	22.0135	32.4049	2.1171	38.8839	4.33947	8.73007	6.41113	18.2464	Fxyd4
ENSMUSG00000004994	0.284625	0.0567494	0.121206	487.442	468.625	412.834	576.096	431.343	409.52	385.469	369.793	Ccdc130
ENSMUSG00000004996	0.287238	0.0587704	0.124628	1417.25	1773.55	1462.92	1560.47	1266.26	1208.72	1068.25	1552.16	Mri1
ENSMUSG00000005034	0.246341	0.0302082	0.073695	3867.04	4149.08	3672.11	3198.71	3003.78	3068.22	3325.78	3150.54	Prkacb
ENSMUSG00000005043	-0.288804	0.13748	0.240189	278.838	330.281	265.696	396.002	412.249	325.394	459.999	353.979	Sgsh
ENSMUSG00000005045	0.267993	0.714276	0.806656	32.4961	7.47806	12.7026	20.4652	5.20736	14.2856	33.6584	7.29854	Chd5
ENSMUSG00000005054	0.647968	0.0167289	0.0464073	2020	2480.22	1549.72	1578.89	1153.43	1184.91	726.061	1806.39	Cstb
ENSMUSG00000005057	-0.362701	0.421642	0.555545	51.3648	34.8976	79.3912	116.652	87.6573	79.3643	148.257	47.4405	Sh2b2
ENSMUSG00000005069	0.203097	0.111212	0.2048	1318.71	1468.19	1539.13	1600.38	1444.18	1314.27	1279.82	1106.95	Pex5
ENSMUSG00000005078	0.554572	0.0111612	0.0336719	2638.47	3701.64	2180.61	2068.01	1698.47	1844.43	1442.5	2224.84	Jkamp
ENSMUSG00000005087	-0.471704	0.0205179	0.0545947	2147.89	2262.11	1568.77	1580.94	2270.41	2588.07	2150.13	3476.54	Cd44
ENSMUSG00000005089	0.0570642	0.862833	0.912085	50.3165	59.8245	62.4544	90.0469	53.8094	43.6504	87.3517	68.1197	Slc1a2
ENSMUSG00000005102	0.121128	0.551384	0.674562	923.518	675.518	857.425	913.772	763.746	726.183	1032.99	574.152	Eif2ak4
ENSMUSG00000005103	-0.397573	0.00784993	0.0254206	7928	10135.3	7537.93	6486.45	10060.6	10580.8	10795.5	10828.6	Wdr1
ENSMUSG00000005124	-0.993551	3.04181e-07	4.60602e-06	483.248	539.667	490.109	469.677	1041.47	830.944	759.719	1318.6	Wisp1
ENSMUSG00000005125	3.03451	1.13865e-22	1.76267e-20	906.746	605.723	1647.1	1324.1	137.127	117.459	108.188	186.113	Ndrg1
ENSMUSG00000005142	-0.141633	0.574166	0.694204	854.333	580.796	1146.41	1263.73	1143.02	1026.18	1263.79	808.922	Man2b1
ENSMUSG00000005148	1.73067	2.70036e-05	0.000231547	172.963	261.732	68.8057	93.1167	41.6589	43.6504	45.6793	48.6569	Klf5
ENSMUSG00000005150	0.0122128	0.937708	0.960725	1557.72	1358.51	1329.54	1467.36	1389.5	1482.53	1098.71	1698.13	Wdr83
ENSMUSG00000005161	0.412528	0.0270643	0.0676725	24202.3	32489.7	23768.7	24933.8	19737.6	20514.9	14381.8	24551.1	Prdx2
ENSMUSG00000005198	-0.488547	0.112139	0.206027	3158.41	3163.22	2943.83	3946.72	3551.42	3144.41	8517.99	3322.05	Polr2a
ENSMUSG00000005204	-0.752439	7.19677e-05	0.000529841	2776.84	2172.38	3726.1	3339.92	5037.25	5479.31	5580.89	4144.35	Senp3
ENSMUSG00000005220	0.732895	6.79559e-12	2.77882e-10	1504.26	1299.94	1325.3	1359.91	825.367	845.23	758.116	877.041	Corin
ENSMUSG00000005225	-0.665118	3.82587e-08	7.21794e-07	865.864	790.181	785.444	901.492	1218.52	1389.67	1473.76	1217.64	Plekha8
ENSMUSG00000005233	-0.312224	0.0338951	0.0808466	2285.21	2355.59	2477.01	2360.66	2940.42	3049.18	2275.95	3506.95	Spc25
ENSMUSG00000005237	0.091001	0.717675	0.809146	82.8126	130.866	95.2695	129.954	82.4499	105.555	123.414	99.7467	Dnah2
ENSMUSG00000005251	0.945426	0.000989668	0.00477235	244.245	201.908	411.776	277.304	177.918	112.697	185.121	113.127	Ripk4
ENSMUSG00000005262	-0.11972	0.333267	0.468021	1807.2	2126.26	1961.49	1805.03	2099.43	2126.17	1800.73	2341.61	Ufd1
ENSMUSG00000005267	0.241242	0.230739	0.356937	162.481	171.995	196.89	199.536	159.692	134.126	193.135	130.157	Zfp287
ENSMUSG00000005268	1.1993	0.0111789	0.0337105	45.0752	33.6513	42.342	19.4419	19.9616	7.93643	17.6306	15.8135	Prlr
ENSMUSG00000005299	-1.39584	2.74353e-18	2.76554e-16	899.408	1091.8	1112.54	898.423	2476.97	2784.1	3135.85	2128.74	Letm1
ENSMUSG00000005312	-0.47496	7.52097e-05	0.000548815	4822	5272.03	5016.47	4585.23	6913.64	6903.11	7744.65	5807.21	Ubqln1
ENSMUSG00000005320	0.796765	0.225604	0.350997	12.5791	14.9561	48.6933	33.7676	7.81104	10.3174	32.8571	12.1642	Fgfr4
ENSMUSG00000005338	-1.19293	6.15547e-05	0.000467474	96.44	67.3025	113.265	92.0934	175.315	172.221	328.571	167.866	Cadm3
ENSMUSG00000005354	-0.427837	0.00759877	0.0247692	5305.25	5711.99	5703.47	4995.56	7132.35	7507.07	5537.62	9039.24	Txn2
ENSMUSG00000005357	0.333582	0.482368	0.612562	25.1583	11.2171	17.9953	31.7211	19.0937	19.0474	16.8292	13.3807	Slc1a6
ENSMUSG00000005360	-1.31209	2.72488e-24	5.24932e-22	555.579	626.911	611.842	699.91	1411.2	1684.11	1662.89	1432.95	Slc1a3
ENSMUSG00000005362	0.306777	0.0428358	0.0971124	790.389	1095.54	792.854	787.91	719.484	658.724	739.684	682.413	Crbn
ENSMUSG00000005370	-0.395587	0.00217773	0.00905457	2114.34	1875.75	2409.26	2282.89	2826.73	2918.23	3174.31	2500.97	Msh6
ENSMUSG00000005371	0.032001	0.793127	0.865309	2362.78	2369.3	2430.43	2194.89	2259.13	2311.88	2632.57	1943.84	Fbxo11
ENSMUSG00000005373	0.184119	0.73204	0.81985	20.9652	18.6951	46.5762	48.0932	31.2442	34.9203	41.6724	9.73139	Mlxipl
ENSMUSG00000005374	0.547992	3.41553e-05	0.000283614	2169.9	2009.1	2197.55	2582.71	1491.91	1441.26	1774.28	1419.57	Tbl2
ENSMUSG00000005378	-0.299903	0.0161193	0.0450842	2123.78	2053.97	2164.73	2027.08	2584.59	2569.82	2161.35	2992.4	Bud23
ENSMUSG00000005397	0.13556	0.449322	0.581911	3970.81	3166.96	3689.05	3650.99	3054.12	2830.92	4475.77	2817.24	Nid1
ENSMUSG00000005410	-0.779418	0.000448644	0.00250196	3375.4	2770.62	4765.59	4950.53	6773.91	6780.89	8421.82	5250.08	Mcm5
ENSMUSG00000005413	0.84946	1.62212e-10	5.14155e-09	1556.67	1419.58	1830.23	1476.56	935.589	857.134	768.535	928.131	Hmox1
ENSMUSG00000005417	-0.204584	0.131975	0.233013	7844.14	8923.82	8260.92	7842.27	8942.78	9353.08	11513.6	8064.89	Mprip
ENSMUSG00000005442	-0.384055	0.0500056	0.109647	2740.16	2345.62	2911.01	3080.01	3253.73	3126.95	5077.62	2996.05	Cic
ENSMUSG00000005447	0.908615	1.47259e-13	7.88017e-12	6072.58	5942.56	6548.19	6381.05	3145.25	3661.07	2804.87	3679.68	Pafah1b3
ENSMUSG00000005465	0.228623	0.427639	0.561187	46.1235	61.0708	83.6254	58.3258	59.0168	57.1423	49.6863	46.2241	Il27ra
ENSMUSG00000005469	-0.53918	3.3186e-07	4.97303e-06	3923.64	3796.36	4521.07	3772.76	5631.76	6118.19	6092.18	5426.46	Prkaca
ENSMUSG00000005470	-0.948945	2.08818e-14	1.24415e-12	664.598	853.745	791.795	676.375	1468.48	1438.87	1491.39	1361.18	Asf1b
ENSMUSG00000005481	-0.855636	1.09455e-12	5.13208e-11	3355.48	2951.34	3605.42	3521.04	6516.15	6601.52	5823.71	5366.86	Ddx39
ENSMUSG00000005483	-0.332775	0.0113232	0.0340363	1852.28	1847.08	2016.54	1842.89	2351.12	2407.91	2787.24	1969.39	Dnajb1
ENSMUSG00000005501	-0.283774	0.125546	0.224381	1023.1	1369.73	1187.69	1170.61	1323.54	1425.38	1900.9	1130.06	Usp40
ENSMUSG00000005505	-1.30809	0.00128817	0.00592264	84.9092	83.505	154.548	147.349	312.442	301.584	446.375	103.396	Kbtbd4
ENSMUSG00000005506	-0.366003	0.00160529	0.00705514	12847.5	13880.5	11176.2	10644	15286.2	16335.6	15485.3	15457.1	Celf1
ENSMUSG00000005510	0.105372	0.584891	0.703213	6272.8	7276.15	5922.59	5436.58	5714.21	5849.15	4086.3	7506.55	Ndufs3
ENSMUSG00000005514	-0.236828	0.108166	0.20049	1803.01	1470.68	1996.43	2046.52	2305.13	2280.93	2197.42	1838.02	Por
ENSMUSG00000005533	0.94233	9.03024e-06	8.93127e-05	11810.8	12760.1	7564.4	10616.3	5111.03	4405.51	5324.45	7409.23	Igf1r
ENSMUSG00000005534	0.549967	0.000254847	0.0015444	2332.38	2275.82	2087.46	2470.15	1568.28	1454.75	1940.17	1294.27	Insr
ENSMUSG00000005553	0.538683	0.265946	0.396335	20.9652	23.6805	23.2881	47.07	25.1689	26.9839	14.425	12.1642	Atp4a
ENSMUSG00000005566	-0.509362	0.0048161	0.017118	13822.4	12003.5	16709.2	17499.8	21345	21274.4	26190.3	16644.3	Trim28
ENSMUSG00000005575	-0.0352393	0.827631	0.887139	10971.1	11673.2	10124	9418.09	10482.4	10801.5	8430.64	13518.1	Ube2m
ENSMUSG00000005580	-0.893374	0.362886	0.497487	7.33783	7.47806	13.7611	3.06978	9.54683	15.8729	32.8571	0	Adcy9
ENSMUSG00000005583	0.130729	0.59214	0.709459	6767.58	9782.55	4496.72	4753.04	5249.89	5521.37	6724.48	6067.52	Mef2c
ENSMUSG00000005609	-0.0525078	0.740398	0.826792	2380.6	3171.94	2217.66	2456.85	2360.67	2368.23	3009.23	2867.11	Ctr9
ENSMUSG00000005610	-0.416733	0.00056847	0.00301965	35166	39057.9	35652	31399.8	45411.7	49189.2	52599.3	41382.7	Eif4g2
ENSMUSG00000005611	-0.112445	0.687177	0.785629	532.517	433.727	324.975	428.746	362.78	373.012	750.103	372.226	Mrvi1
ENSMUSG00000005615	-0.674681	2.51895e-05	0.000217824	1690.85	1491.87	1808	1524.66	2506.48	2539.66	3259.26	2092.25	Pcyt1a
ENSMUSG00000005621	-0.494964	0.0268253	0.0672458	1157.28	984.611	1144.29	1263.73	1490.17	1411.89	2362.5	1145.87	Zfp592
ENSMUSG00000005625	-0.122922	0.175639	0.289883	5859.78	6039.78	6258.15	5849.98	6760.89	6815.01	5874.2	6693.98	Psmd4
ENSMUSG00000005628	0.589998	0.229261	0.355158	44.027	16.2025	25.4052	45.0235	30.3763	11.9046	20.8362	24.3285	Tmod4
ENSMUSG00000005656	0.31527	0.0138735	0.0400246	5241.31	5918.88	5130.79	4286.44	3947.18	4238.85	3889.15	4463.06	Snx6
ENSMUSG00000005667	0.0128758	0.940146	0.962462	2607.03	2308.23	3522.85	3547.64	3179.96	2970.61	2636.58	3094.58	Mthfd2
ENSMUSG00000005672	1.46336	4.80845e-14	2.76056e-12	1502.16	1713.72	1633.34	1648.47	564.131	489.678	827.036	473.189	Kit
ENSMUSG00000005674	-0.928499	0.0370574	0.0867073	361.65	68.5489	492.226	363.257	697.787	700.787	656.34	392.905	Tomm40l
ENSMUSG00000005677	-0.370397	0.277199	0.40907	60.7992	33.6513	66.6886	62.4189	77.2425	64.2851	48.8849	100.963	Nr1i3
ENSMUSG00000005681	1.1232	0.0673985	0.138932	69.1852	46.1147	411.776	116.652	55.5452	62.6978	48.0835	130.157	Apoa2
ENSMUSG00000005682	-0.323102	0.0960447	0.182992	1301.94	1210.2	1385.64	1464.29	1631.64	1629.35	2248.7	1195.74	Pan2
ENSMUSG00000005683	-0.837666	1.13574e-12	5.29339e-11	9997.27	11189.7	11343.4	9518.37	19397.4	18830	20586.1	16328.1	Cs
ENSMUSG00000005686	-0.915128	0.000613741	0.00321579	49.2683	77.2733	101.621	68.5584	121.505	129.364	145.052	164.217	Ampd3
ENSMUSG00000005687	0.449248	0.030045	0.0734103	7216.23	9927.12	6716.5	6547.84	5401.77	5965.81	3958.07	6946.99	Bcas2
ENSMUSG00000005698	-0.422259	0.001175	0.00549117	2876.43	2870.33	3025.34	3203.83	3919.41	3880.91	4803.54	3441.26	Ctcf
ENSMUSG00000005699	0.248543	0.169061	0.281222	373.181	367.671	377.902	354.048	318.517	311.902	229.198	383.173	Pard6a
ENSMUSG00000005705	2.34424	9.06003e-05	0.000641678	29.3513	26.1732	19.0539	31.7211	6.07526	2.38093	9.6167	2.43285	Agrp
ENSMUSG00000005716	-1.66874	2.84873e-05	0.000242233	87.0057	147.068	89.9767	45.0235	246.482	359.52	147.456	418.45	Pvalb
ENSMUSG00000005718	0.6066	0.00966714	0.0300428	541.951	518.479	789.678	988.47	458.248	534.122	483.239	388.039	Tfap4
ENSMUSG00000005732	0.0675783	0.787055	0.860346	22184.4	28472.7	19363	20571.6	20013.6	20356.1	13602.8	32476.1	Ranbp1
ENSMUSG00000005774	-0.752259	0.000889254	0.00437015	237.955	154.547	208.534	214.885	330.667	353.965	440.765	248.15	Rfx5
ENSMUSG00000005779	0.175042	0.333051	0.467755	12266.8	15438.5	11921.4	11791	11230.5	10984	8651.02	14679.8	Psmb4
ENSMUSG00000005802	-0.336379	0.0595272	0.125894	672.984	838.789	635.13	513.677	728.163	878.563	944.039	805.272	Slc30a4
ENSMUSG00000005803	1.30037	0.000465213	0.00257202	37.7374	59.8245	64.5715	41.9537	21.6973	20.6347	14.425	26.7613	Sqor
ENSMUSG00000005804	0.265392	0.0195233	0.0524231	1620.61	1717.46	1534.9	1599.36	1474.55	1444.43	1256.58	1205.48	Bloc1s6
ENSMUSG00000005813	-0.0298832	0.850295	0.903223	3422.57	4500.54	2895.13	3160.85	3439.46	3553.14	3374.66	3903.5	Metap1
ENSMUSG00000005823	-0.126807	0.487724	0.617463	712.818	529.696	699.701	871.818	781.972	823.801	835.05	631.324	Gpr108
ENSMUSG00000005836	-0.0133199	0.90123	0.936614	5316.78	5663.38	5390.14	4667.09	4809.87	5464.23	5668.24	5287.79	Gata6
ENSMUSG00000005846	-0.247404	0.015301	0.0432706	5369.19	5861.55	6328.01	5914.44	7175.74	7526.12	6377.47	6783.99	Rsl1d1
ENSMUSG00000005871	-0.208672	0.277764	0.409653	2238.04	1898.18	1811.18	2002.52	1858.16	1846.81	3123.82	2358.64	Apc
ENSMUSG00000005873	-0.074993	0.715825	0.807987	5399.59	6211.77	4645.98	3823.92	4986.05	5619.79	3907.59	6640.46	Reep5
ENSMUSG00000005881	0.145483	0.238384	0.36518	4400.6	4243.8	5361.56	5465.23	4454.9	4634.08	4186.47	4329.25	Ergic3
ENSMUSG00000005882	-0.45787	0.000417577	0.00235983	1647.87	1921.86	2096.99	1679.17	2659.23	2724.58	2227.87	2476.64	Uqcc1
ENSMUSG00000005883	0.803747	0.162399	0.272783	9.43435	24.9269	13.7611	24.5582	12.1505	11.9046	12.0209	4.86569	Spo11
ENSMUSG00000005886	0.0550979	0.775102	0.851629	1571.34	1724.94	1403.64	1409.03	1297.5	1240.46	2053.97	1285.76	Ncoa2
ENSMUSG00000005892	-1.35806	0.0175934	0.0482751	8.38609	13.7098	6.3513	6.13956	15.6221	19.8411	36.0626	15.8135	Trh
ENSMUSG00000005893	-0.792853	0.0123402	0.0364736	201.266	230.573	251.935	336.653	329.8	389.679	754.109	293.158	Nr2c2
ENSMUSG00000005897	0.143055	0.266186	0.396625	627.909	777.718	605.491	656.933	569.338	620.629	637.106	586.316	Nr2c1
ENSMUSG00000005899	-0.736397	2.14272e-10	6.62218e-09	1620.61	1529.26	1688.39	1756.94	2775.52	2579.34	3135.85	2496.1	Smpd4
ENSMUSG00000005907	-0.176156	0.313132	0.447501	528.324	473.61	329.209	398.048	479.077	481.741	523.309	468.323	Pex1
ENSMUSG00000005936	-0.54243	0.000199148	0.00124561	2597.59	2351.85	3101.55	2878.43	3889.9	4165.83	4551.9	3308.67	Kctd20
ENSMUSG00000005947	-1.30853	0.000490721	0.00267972	19.917	19.9415	15.8782	26.6048	32.98	63.4914	55.296	52.3062	Itgae
ENSMUSG00000005949	0.244031	0.1567	0.265034	430.835	412.54	541.978	513.677	408.778	405.552	467.211	319.919	Ctns
ENSMUSG00000005950	-1.10645	0.0872118	0.170067	20.9652	9.97074	6.3513	3.06978	21.6973	31.7457	18.432	14.5971	P2rx5
ENSMUSG00000005951	0.133378	0.774723	0.851449	14.6757	18.6951	20.1124	21.4885	20.8294	10.3174	22.439	14.5971	Shpk
ENSMUSG00000005958	-0.315235	0.089329	0.17334	2646.86	2128.75	2450.54	2681.97	3014.19	3386.47	3768.94	2155.5	Ephb3
ENSMUSG00000005968	0.481185	0.00381252	0.0142337	652.019	598.245	780.151	608.84	432.211	430.154	442.368	589.965	Tuft1
ENSMUSG00000005973	0.160536	0.154053	0.261783	8190.07	8390.38	8491.69	7305.06	7341.51	7688.02	6246.85	7692.66	Rcn1
ENSMUSG00000005980	-1.3296	0.00582501	0.0200107	56.6061	19.9415	103.738	85.9539	195.276	133.332	257.247	83.9332	Dnase1
ENSMUSG00000005981	-0.345974	0.0102774	0.0314934	2644.76	2378.02	3190.47	3039.08	3695.49	3722.98	3755.32	3127.42	Trap1
ENSMUSG00000005982	-1.06433	0.00610055	0.0207557	398.339	160.778	675.355	547.444	1072.72	982.53	1164.42	507.249	Naa60
ENSMUSG00000005983	0.354939	0.121411	0.218796	163.529	159.532	121.733	170.884	131.052	138.888	86.5503	125.292	1700037C18Rik
ENSMUSG00000005986	0.818815	0.13258	0.233843	148.853	24.9269	102.679	193.396	81.582	71.4279	84.9475	27.9777	Ankrd13d
ENSMUSG00000006005	-0.559202	0.0160045	0.0448425	4171.03	3679.2	4719.02	5212.49	6012.77	5826.13	9758.55	4601.73	Tpr
ENSMUSG00000006010	0.358273	0.00837073	0.0267906	1098.58	1521.78	1155.94	1186.98	939.929	970.625	960.067	999.9	BC003331
ENSMUSG00000006014	0.850561	0.033879	0.0808192	66.0405	85.9977	69.8643	41.9537	42.5268	22.222	25.6445	57.1719	Prg4
ENSMUSG00000006019	0.0688976	0.772412	0.849768	675.08	563.347	749.453	927.074	725.559	648.406	935.224	468.323	Dhx34
ENSMUSG00000006021	-0.289498	0.00986074	0.030486	724.349	605.723	657.359	619.073	812.348	786.5	756.514	833.25	Kptn
ENSMUSG00000006024	-0.148332	0.275333	0.40707	3198.25	2643.49	3642.47	3705.23	3752.77	3664.25	3801.8	3399.9	Napa
ENSMUSG00000006050	0.422762	0.00172345	0.00749088	5163.74	5085.08	4524.24	4559.65	3746.7	3506.31	2972.36	4200.31	Sra1
ENSMUSG00000006057	-0.56224	0.00731942	0.024085	10278.2	11891.4	9433.8	7948.69	14677.8	14241.9	10129.6	19353.3	Atp5g1
ENSMUSG00000006058	0.066372	0.773371	0.850483	2412.05	3578.25	2264.24	2064.94	2406.67	2345.21	1811.95	3292.86	Snf8
ENSMUSG00000006095	0.0282023	0.898326	0.935035	4305.21	5966.24	3585.31	3679.64	4144.19	4363.45	3151.87	5538.38	Tbcb
ENSMUSG00000006127	0.36432	0.0372027	0.0869416	549.289	483.581	553.622	696.84	454.776	422.218	525.713	369.793	Inpp5k
ENSMUSG00000006134	-1.51281	0.0217387	0.0572456	280.934	134.605	766.39	550.514	1254.97	1146.81	2111.67	430.614	Crkl
ENSMUSG00000006143	3.49923	0.00430939	0.0156638	27.2548	0	10.5855	38.8839	2.60368	0.793643	3.20557	0	Upk3bl
ENSMUSG00000006154	0.821304	0.00315546	0.0122263	91.1987	135.851	152.431	204.652	79.8462	77.777	80.1392	93.6646	Eps8l1
ENSMUSG00000006169	-0.493322	1.01453e-05	9.92658e-05	3918.4	3731.55	3866.88	3295.92	5315.85	5388.04	5560.86	4582.27	Clint1
ENSMUSG00000006191	0.0323786	0.84578	0.900082	414.063	406.308	586.437	535.165	479.077	467.456	512.089	440.345	Cdkal1
ENSMUSG00000006205	1.01603	5.9158e-09	1.35136e-07	309.237	267.964	270.989	267.071	168.371	119.84	133.031	130.157	Htra1
ENSMUSG00000006215	-0.211023	0.225392	0.350699	1217.03	1003.31	1416.34	1541.03	1564.81	1584.11	1633.24	1210.34	Zbtb17
ENSMUSG00000006216	0.490721	0.0352445	0.0833315	199.17	165.764	152.431	109.489	104.147	107.142	108.989	126.508	Clcnkb
ENSMUSG00000006218	0.000616333	0.998871	0.999562	30.3996	16.2025	41.2834	48.0932	46.8663	23.8093	29.6515	36.4927	Fam131c
ENSMUSG00000006219	0.147439	0.266919	0.397581	2505.34	2177.36	2551.11	2094.61	2284.3	1949.98	2336.86	1848.96	Fblim1
ENSMUSG00000006221	-0.484558	7.14141e-05	0.00052666	15380.1	17376.5	14801.7	12525.7	20858.1	20925.2	20340.9	21940.6	Hspb7
ENSMUSG00000006235	-0.043756	0.832766	0.891108	292.465	294.137	298.511	347.909	414.853	347.616	246.027	261.531	Epor
ENSMUSG00000006241	0.811896	0.0135383	0.0392782	133.129	61.0708	112.206	153.489	72.0352	47.6186	76.1322	66.9033	Ccdc159
ENSMUSG00000006262	0.358694	0.0276435	0.0688329	6929.01	7105.4	5838.96	4820.58	4697.91	5372.17	4058.25	5129.66	Mob1b
ENSMUSG00000006273	-0.0134025	0.891377	0.930333	4029.52	4468.14	4391.92	4054.16	4483.54	4556.3	4153.61	3903.5	Atp6v1b2
ENSMUSG00000006276	-0.206852	0.27285	0.404297	1874.29	1533	2026.06	2302.34	2148.04	2182.52	2847.34	1749.22	Eps15l1
ENSMUSG00000006281	0.056423	0.757975	0.839741	377.374	386.366	358.848	377.583	317.649	294.442	473.622	356.412	Tep1
ENSMUSG00000006288	0.379565	0.00126532	0.00583912	2540.99	2636.02	2655.9	2484.48	2001.36	2225.37	1671.7	2032.64	Ttc5
ENSMUSG00000006289	0.268709	0.0556441	0.119321	2332.38	2617.32	2380.68	2062.89	2026.53	2092.84	1576.34	2101.98	Osgep
ENSMUSG00000006299	0.584034	0.00326789	0.0125705	12615.8	15798.6	10102.8	10571.3	8071.41	8075.32	6280.51	10321.4	Aamp
ENSMUSG00000006301	-0.0170549	0.887076	0.927799	1175.1	1147.88	1075.49	1044.75	1176.86	1112.69	969.684	1239.54	Tmbim1
ENSMUSG00000006304	0.226417	0.229322	0.355221	17203	22626.1	16171.5	13942.9	14363.6	15007	12066.6	18348.5	Arpc2
ENSMUSG00000006307	-0.646538	0.00315273	0.0122204	1818.73	1582.86	1949.85	2156.01	2694.81	2419.02	4325.11	2312.42	Kmt2b
ENSMUSG00000006311	-0.115176	0.65032	0.756322	215.942	403.815	203.242	213.861	297.688	307.14	246.027	270.046	Etv2
ENSMUSG00000006313	-0.421616	0.526569	0.653031	20.9652	6.23172	26.4637	44.0002	26.9047	9.52372	36.0626	59.6047	Upk1a
ENSMUSG00000006315	-0.0727602	0.679117	0.779873	2225.46	2483.96	2293.88	2085.4	2240.03	2292.04	1856.82	3173.65	Tmem147
ENSMUSG00000006333	0.700258	0.00359171	0.0135642	73199	102923	66698.2	68473.5	44102	47329.7	31723.1	68437.2	Rps9
ENSMUSG00000006335	0.224842	0.18489	0.301167	1012.62	739.081	887.065	945.493	729.031	788.881	622.681	930.564	Tfpt
ENSMUSG00000006342	0.533999	0.32053	0.455371	68.137	9.97074	35.9907	64.4654	26.9047	32.5394	38.4668	25.5449	Susd2
ENSMUSG00000006344	0.980614	0.0192348	0.0518169	111.116	37.3903	67.7472	61.3956	31.2442	53.9677	27.2473	27.9777	Ggt5
ENSMUSG00000006345	-0.925034	0.0950305	0.181518	5.24131	8.7244	17.9953	12.2791	16.49	28.5711	24.0417	14.5971	Ggt1
ENSMUSG00000006356	-0.543294	0.000229193	0.00140564	27314.5	28151.1	26645.8	21837.4	38117.9	40273.4	30244.5	42849.7	Crip2
ENSMUSG00000006360	0.543247	0.342183	0.477064	12513.1	23367.7	6961.02	6927.47	6970.92	9609.43	3832.25	13740.7	Crip1
ENSMUSG00000006362	-0.85723	2.43795e-08	4.83076e-07	633.15	787.689	617.135	681.491	1124.79	1192.85	1501.01	1103.3	Cbfa2t3
ENSMUSG00000006369	-0.578097	1.07126e-05	0.000103879	5460.39	5492.63	5743.69	6794.45	8623.39	8965.78	9941.26	7536.96	Fbln1
ENSMUSG00000006373	0.682398	1.52222e-17	1.38907e-15	6273.84	6300.26	6663.57	6035.19	4085.18	3852.34	3789.78	4022.71	Pgrmc1
ENSMUSG00000006378	-0.240157	0.339028	0.473937	338.588	403.815	630.896	758.236	663.071	630.153	600.242	625.242	Gcat
ENSMUSG00000006386	-0.24834	0.0688776	0.141392	3178.33	3249.22	2759.64	2644.1	3435.12	3753.14	3918.8	2941.31	Tek
ENSMUSG00000006389	-1.63971	9.63545e-05	0.000672542	32.4961	9.97074	20.1124	13.3024	72.9031	46.8249	60.9058	57.1719	Mpl
ENSMUSG00000006390	-0.459289	0.00553248	0.0192087	700.239	768.994	974.924	884.097	1169.92	1080.15	1363.17	960.974	Elovl1
ENSMUSG00000006392	-0.158795	0.224083	0.349241	2033.63	2564.97	2000.66	1901.22	2397.99	2428.55	2170.17	2491.24	Med8
ENSMUSG00000006395	0.821797	0.000582152	0.00307443	828.126	795.167	762.156	792.004	364.515	375.393	352.612	709.175	Hyi
ENSMUSG00000006398	-0.577978	2.7876e-06	3.18809e-05	3198.25	3802.59	3825.6	4161.6	5586.63	5815.82	6014.44	4953.28	Cdc20
ENSMUSG00000006403	-0.33282	0.278495	0.410313	62.8957	57.3318	86.8011	92.0934	116.298	69.0469	119.407	71.769	Adamts4
ENSMUSG00000006412	0.324149	0.072246	0.146898	5107.13	6672.92	5195.36	4854.35	4231.85	4322.97	3359.43	5524.99	Pfdn2
ENSMUSG00000006418	0.252667	0.0327986	0.078664	3371.21	4102.96	3874.29	3683.74	3166.08	3276.95	3430.76	2738.17	Rnf114
ENSMUSG00000006423	-0.172627	0.314658	0.4492	941.339	767.747	1106.18	929.12	1015.44	1224.59	1140.38	838.116	C330007P06Rik
ENSMUSG00000006435	0.562341	0.00247832	0.0100677	357.457	262.978	424.478	361.211	262.104	212.696	235.609	243.285	Neurl1a
ENSMUSG00000006442	-1.11045	2.5991e-15	1.74663e-13	2863.85	2518.86	3714.45	3156.76	7044.69	6638.82	6258.07	6520.03	Srm
ENSMUSG00000006445	-0.064107	0.726751	0.815666	879.491	899.86	886.006	1045.77	979.852	917.451	1258.18	721.339	Epha2
ENSMUSG00000006456	-0.228321	0.0219795	0.0576957	2814.58	2881.55	2518.29	2515.17	3129.62	2912.67	3258.46	3268.53	Rbm14
ENSMUSG00000006457	-1.59741	7.36477e-05	0.000539006	34.5926	23.6805	78.3327	63.4421	170.975	103.174	122.613	211.658	Actn3
ENSMUSG00000006463	-0.345919	0.0113121	0.0340088	396.243	355.208	345.087	361.211	496.435	445.234	405.504	508.465	Zdhhc24
ENSMUSG00000006464	-0.0399502	0.856535	0.907849	185.542	215.617	236.057	280.373	221.313	249.998	294.912	175.165	Bbs1
ENSMUSG00000006471	-1.06432	0.00644954	0.021692	311.334	193.183	526.099	525.956	827.971	800.786	1268.6	357.628	Ndor1
ENSMUSG00000006476	-0.0646498	0.540201	0.664718	1276.78	1185.27	1181.34	1238.15	1323.54	1339.67	1316.69	1121.54	Nsmf
ENSMUSG00000006494	1.0048	2.34215e-16	1.81287e-14	13573.9	15387.4	15631.6	12954.5	7075.94	7274.53	8053.99	6269.45	Pdk1
ENSMUSG00000006498	-0.248016	0.260519	0.390264	6315.77	4717.41	8061.92	8308.87	7289.44	7553.89	10842.8	6858.19	Ptbp1
ENSMUSG00000006517	-0.512887	2.5938e-06	2.9921e-05	1180.34	1187.76	1206.75	1266.8	1918.91	1801.57	1615.61	1570.4	Mvd
ENSMUSG00000006519	0.200322	0.424296	0.557898	4204.58	4970.42	3100.49	3197.69	3219.89	3342.03	2146.13	4761.08	Cyba
ENSMUSG00000006526	0.00883696	0.956824	0.972929	818.692	837.543	820.376	851.353	693.447	799.198	740.486	1078.97	Tmem110
ENSMUSG00000006527	-0.390771	0.000264428	0.00159189	558.723	567.086	629.837	561.77	729.031	755.548	808.604	744.451	Sfmbt1
ENSMUSG00000006538	2.2205	0.00459517	0.0164746	18.8687	11.2171	37.0492	50.1398	8.67894	4.76186	11.2195	0	Ihh
ENSMUSG00000006542	-0.40161	0.0981014	0.18599	198.121	152.054	154.548	135.07	225.652	182.538	156.271	283.427	Prkag3
ENSMUSG00000006567	-0.0840617	0.631415	0.741497	685.563	725.372	758.98	833.957	671.75	780.945	1041.01	688.496	Atp7b
ENSMUSG00000006574	-2.77957	1.49972e-12	6.82469e-11	77.5713	31.1586	80.4498	102.326	803.67	507.138	435.957	259.098	Slc4a1
ENSMUSG00000006575	0.202973	0.470426	0.601759	119.502	114.664	113.265	124.838	75.5067	123.808	70.5225	142.322	Rundc3a
ENSMUSG00000006576	-0.457632	0.0505296	0.110519	995.848	793.92	1197.22	1229.96	1673.3	1322.21	1848.01	946.377	Slc4a3
ENSMUSG00000006585	-0.212355	0.0977799	0.185421	2469.7	2283.3	2600.86	3181.32	3147.85	2988.07	3049.3	3022.81	Cdt1
ENSMUSG00000006586	0.494937	0.0844161	0.165817	2292.55	3129.57	1379.29	1782.52	1232.41	1254.75	1315.08	2290.53	Runx1t1
ENSMUSG00000006587	0.135788	0.590345	0.707891	116.357	214.371	132.319	127.908	121.505	159.522	125.017	130.157	Snai3
ENSMUSG00000006589	0.143425	0.474141	0.605128	7293.8	9180.56	6637.11	6993.98	6780.85	6760.25	4786.71	8930.98	Aprt
ENSMUSG00000006599	-0.0962923	0.311912	0.446272	1996.94	1909.4	2085.34	1964.66	2227.02	2249.98	1947.38	2081.3	Gtf2h1
ENSMUSG00000006611	0.503488	0.0070425	0.0233154	127.888	140.837	145.021	137.117	107.619	103.174	91.3586	85.1496	Hfe
ENSMUSG00000006641	-0.534433	0.00858664	0.0273379	366.891	235.559	340.853	290.606	443.494	428.567	554.563	360.061	Slc5a6
ENSMUSG00000006649	0.208117	0.728245	0.816867	12.5791	6.23172	23.2881	22.5117	19.9616	17.4601	8.81531	9.73139	Nphs1
ENSMUSG00000006651	1.63799	6.38949e-14	3.58515e-12	1576.59	1535.49	2301.29	2105.87	551.98	526.185	500.87	840.549	Aplp1
ENSMUSG00000006673	-0.158707	0.0436359	0.0986131	3665.77	3682.94	3485.8	3428.95	3880.35	3857.1	4067.86	4117.59	Qrich1
ENSMUSG00000006675	0.192928	0.205178	0.326155	840.706	680.503	794.971	689.677	665.674	657.93	543.344	766.347	P4htm
ENSMUSG00000006676	-0.397216	0.0171666	0.0473488	4550.5	4011.98	4946.6	4576.02	5807.08	5908.67	7538.69	4560.37	Usp19
ENSMUSG00000006678	-0.53479	0.0187644	0.0508259	698.142	689.228	1003.51	964.935	1269.73	1219.04	1561.11	810.138	Pola1
ENSMUSG00000006699	0.158833	0.292799	0.425992	21335.3	25695.9	21140.3	18080	19347.1	20318.8	15956.5	21637.7	Cdc42
ENSMUSG00000006705	0.0717712	0.566055	0.687706	872.153	1074.35	913.529	904.562	797.594	906.34	974.492	901.37	Pknox1
ENSMUSG00000006715	-0.0332156	0.83705	0.894029	3684.64	4337.27	3963.21	3902.72	4068.69	4334.08	3005.22	4852.31	Gmnn
ENSMUSG00000006717	0.335911	0.0718327	0.146247	1609.08	1789.75	1620.64	1526.7	1359.99	1434.91	867.907	1525.39	Acot13
ENSMUSG00000006720	0.345438	0.0674284	0.138972	270.451	343.991	387.429	303.908	258.632	264.283	298.919	203.143	Zfp184
ENSMUSG00000006728	0.0921109	0.439181	0.572779	22536.6	23811.4	24864.3	24879.6	22114.8	22752.9	19238.2	26047.3	Cdk4
ENSMUSG00000006731	1.02028	0.00492126	0.0174194	218.038	117.156	181.012	261.955	116.298	76.1897	140.244	49.8734	B4galnt1
ENSMUSG00000006732	-0.137497	0.550579	0.673869	2557.76	2896.5	2026.06	2386.24	2561.15	2496.8	1847.21	3950.94	Mettl1
ENSMUSG00000006736	-0.476173	0.149276	0.255633	1095.43	663.054	2066.29	1618.8	2020.46	2169.03	2231.88	1150.74	Tspan31
ENSMUSG00000006740	-0.0900597	0.622076	0.733565	16422.1	21928.2	13390.7	13806.9	16875.3	16873.6	15668.8	20352	Kif5b
ENSMUSG00000006763	0.101216	0.495277	0.624699	1110.11	852.499	1176.05	1274.98	1018.91	1094.43	992.123	1010.85	Saal1
ENSMUSG00000006782	0.267507	0.117177	0.213149	366.891	565.84	410.717	466.607	373.194	376.98	347.003	406.285	Cnp
ENSMUSG00000006784	1.07863	0.005896	0.0201866	80.7161	137.098	67.7472	52.1863	35.5836	52.3804	25.6445	46.2241	Ttc25
ENSMUSG00000006800	-0.0493737	0.786198	0.859735	3677.3	3589.47	4285.01	4180.02	4059.14	3876.15	5340.47	3000.92	Sulf2
ENSMUSG00000006818	-0.317947	0.102855	0.192976	3942.51	5321.88	3993.91	3455.55	4893.18	5565.02	3922.81	6454.34	Sod2
ENSMUSG00000006850	0.353461	0.0166636	0.0462707	681.37	628.157	791.795	748.003	663.939	515.868	506.479	544.958	Tmco6
ENSMUSG00000006906	0.316457	0.0602656	0.127146	807.161	963.423	737.809	625.212	628.355	588.089	577.002	723.772	Stambp
ENSMUSG00000006920	0.474664	0.00222762	0.00922877	831.271	823.833	742.043	922.981	563.263	628.565	707.629	486.569	Ezh1
ENSMUSG00000006930	-1.36167	1.49917e-10	4.79569e-09	117.405	155.793	112.206	144.28	433.079	346.822	297.316	280.994	Hap1
ENSMUSG00000006931	0.0695828	0.57724	0.697128	3153.17	2685.87	3692.22	3314.34	3241.58	3083.3	2913.06	3004.57	P3h4
ENSMUSG00000006932	-0.0508663	0.754624	0.837516	28621.7	21573	32508.1	26467.7	30263.5	30703.7	29238.8	22880.9	Ctnnb1
ENSMUSG00000006941	0.821141	0.00038465	0.00220465	7083.1	10191.3	6377.76	5923.65	3758.85	4377.73	3037.27	5567.57	Eif1b
ENSMUSG00000006958	0.423557	0.440963	0.574367	30.3996	13.7098	23.2881	63.4421	26.0368	26.9839	32.0557	12.1642	Chrd
ENSMUSG00000006998	-0.441062	0.00105129	0.00500334	10132.5	13211.2	10079.5	9842.74	14077.2	14293.5	16414.9	13947.5	Psmd2
ENSMUSG00000007021	0.729625	0.121323	0.218681	55.5579	17.4488	66.6886	50.1398	30.3763	29.3648	16.8292	38.9255	Syngr3
ENSMUSG00000007029	-0.609168	0.0139601	0.0402086	4259.09	3078.47	5759.57	6923.38	7625.31	7250.72	9468.44	6195.24	Vars
ENSMUSG00000007030	-0.0629432	0.833924	0.891954	50.3165	47.361	51.8689	54.2328	64.2241	34.9203	61.7072	52.3062	Vwa7
ENSMUSG00000007033	1.22698	0.000686751	0.00352797	176.108	295.383	115.382	115.628	69.4315	104.761	59.303	65.6869	Hspa1l
ENSMUSG00000007034	1.91694	7.36023e-07	1.00002e-05	58.7026	89.7367	64.5715	42.9769	22.5652	11.9046	15.2264	18.2464	Slc44a4
ENSMUSG00000007035	0.288385	0.139973	0.243685	298.754	238.052	222.295	246.606	252.557	192.062	165.888	214.091	Msh5
ENSMUSG00000007036	-0.0066573	0.951571	0.969749	1497.97	1595.32	1478.79	1357.87	1493.64	1646.02	1373.59	1441.46	Abhd16a
ENSMUSG00000007038	0.0375919	0.692448	0.789742	1104.87	1250.08	1183.46	1128.66	1173.39	1146.02	1081.88	1144.65	Neu1
ENSMUSG00000007039	1.08552	9.47142e-08	1.61154e-06	16882.2	18625.3	13856.4	13431.3	6730.52	7504.69	5416.61	9941.83	Ddah2
ENSMUSG00000007041	0.522282	0.00567151	0.0195999	17746	21978	16378.9	14541.6	12157.5	12946.7	9125.45	14959.6	Clic1
ENSMUSG00000007050	-0.124019	0.545703	0.669748	3114.38	4267.48	3089.91	3186.43	3494.14	3772.98	2669.44	4949.63	Lsm2
ENSMUSG00000007080	-0.784507	0.0185108	0.0502568	669.839	486.074	778.034	1080.56	1144.75	1060.31	2211.04	776.078	Pole
ENSMUSG00000007097	-0.319559	0.077276	0.154834	1548.28	2213.51	1342.24	1517.5	2030	2060.3	1808.74	2363.51	Atp1a2
ENSMUSG00000007122	-0.98295	4.91526e-06	5.2998e-05	9403.95	11027.6	7415.14	6012.68	17937.6	16499	12710.1	19775.4	Casq1
ENSMUSG00000007207	-0.017874	0.928616	0.954547	585.978	355.208	645.715	600.654	605.79	544.439	541.741	524.278	Stx1a
ENSMUSG00000007216	0.109087	0.467176	0.599028	423.498	375.149	501.753	484.002	443.494	407.932	435.156	367.36	Zfp775
ENSMUSG00000007279	-3.07845	3.29383e-13	1.66013e-11	23.0617	2.49269	24.3466	20.4652	124.109	144.443	172.299	160.568	Scube2
ENSMUSG00000007338	-0.155699	0.135659	0.237932	2456.08	2465.27	2515.11	2378.06	2779	2814.26	2376.13	2966.86	Mrpl49
ENSMUSG00000007379	0.289007	0.295721	0.429235	119.502	125.881	70.9228	147.349	112.826	99.2054	84.1461	82.7168	Dennd2c
ENSMUSG00000007411	-0.291391	0.0168965	0.0467527	4242.31	4711.18	4157.98	3550.71	5263.78	5407.09	5111.28	4604.16	Mark3
ENSMUSG00000007415	-0.133913	0.359056	0.494111	4933.12	6409.94	5716.17	4726.44	5845.26	6657.87	5084.83	6315.67	Gatad1
ENSMUSG00000007458	-0.0745407	0.483061	0.613306	4190.95	4859.49	4188.68	3779.92	4440.14	4550.75	4400.44	4527.53	M6pr
ENSMUSG00000007476	0.367361	0.0593523	0.125601	963.352	1069.36	876.479	927.074	638.77	679.358	617.072	1042.47	Lrrc8a
ENSMUSG00000007564	-0.0561883	0.626969	0.737575	12455.4	12599.3	15249.5	13246.1	14435.7	14646.7	14352.1	12239.7	Ppp2r1a
ENSMUSG00000007570	-0.219569	0.353483	0.488887	886.829	515.986	1131.59	1042.7	1185.54	1065.86	1021.77	892.855	Fance
ENSMUSG00000007589	-0.230779	0.0184301	0.0500847	1338.63	1515.55	1405.75	1437.68	1650.73	1793.63	1557.91	1682.31	Tinf2
ENSMUSG00000007591	-0.286171	0.573222	0.693397	13.6274	33.6513	13.7611	44.0002	31.2442	38.0949	38.4668	19.4628	Tssk4
ENSMUSG00000007594	-2.70081	1.4943e-09	3.82691e-08	3.14478	14.9561	9.52695	13.3024	80.7141	69.8406	51.2891	62.0376	Hapln4
ENSMUSG00000007603	-0.467481	0.00988667	0.0305607	1468.61	1272.52	1611.11	1754.89	2378.9	2260.3	2291.18	1512.01	Dus3l
ENSMUSG00000007610	-0.401992	0.0127273	0.0374011	810.306	725.372	819.318	872.841	1208.98	1120.62	1137.17	795.541	Gtpbp3
ENSMUSG00000007613	-0.207923	0.122647	0.220564	2581.87	2673.41	2640.02	2811.92	2837.14	3034.1	3792.19	2700.46	Tgfbr1
ENSMUSG00000007617	-0.472679	0.00046743	0.00258099	2448.74	2918.94	2381.74	2089.5	3330.11	3718.22	3506.09	3093.36	Homer1
ENSMUSG00000007646	0.197341	0.0916085	0.176633	788.293	850.006	789.678	729.585	702.126	720.628	609.058	722.555	Rad51c
ENSMUSG00000007653	-2.07346	0.0231121	0.0598609	1.04826	6.23172	8.4684	1.02326	14.7542	10.3174	38.4668	6.08212	Gabrb2
ENSMUSG00000007655	-0.169988	0.590198	0.707811	1106.96	1144.14	1161.23	1034.52	1486.7	1500.78	470.417	1546.07	Cav1
ENSMUSG00000007656	-0.0366486	0.796996	0.867876	6773.86	7738.54	6504.79	6232.68	6787.8	7610.24	5654.62	7899.45	Arpp19
ENSMUSG00000007659	0.159818	0.100717	0.189742	2656.29	2966.3	2597.68	2726.99	2361.54	2367.44	2395.36	2677.35	Bcl2l1
ENSMUSG00000007670	-0.287104	0.0140335	0.0403304	7802.21	8182.24	8930.99	8533.99	9632.75	9580.86	11996.8	9602.45	Khsrp
ENSMUSG00000007721	-0.569054	2.51423e-06	2.91974e-05	2917.31	2933.89	2717.3	2819.08	4314.3	4374.56	3495.67	4712.42	Ccdc124
ENSMUSG00000007739	0.127785	0.36239	0.497043	17508.1	21708.8	17770.9	17132.4	17385.6	17882.4	13838.4	18731.7	Cct4
ENSMUSG00000007777	0.528701	0.0183883	0.0500182	1226.47	1567.9	1023.62	976.19	781.972	855.547	598.64	1088.7	0610009B22Rik
ENSMUSG00000007783	0.494789	0.000287825	0.00171074	691.852	589.52	743.102	731.631	496.435	427.774	516.096	518.196	Cpt1c
ENSMUSG00000007805	0.95503	0.00343918	0.0130965	200.218	239.298	164.075	280.373	93.7325	84.9198	84.1461	195.844	Twist2
ENSMUSG00000007812	0.126608	0.191412	0.309378	1262.11	1174.06	1279.79	1180.84	1037.13	1127.77	1150	1172.63	Zfp655
ENSMUSG00000007815	-0.0540939	0.55161	0.674743	13476.4	12657.9	14230.1	12375.3	13905.4	14192.7	12755.8	13902.5	Rhoa
ENSMUSG00000007817	-0.271435	0.257039	0.386381	4203.53	3539.61	3883.82	4792.95	4211.02	3842.82	7769.49	3994.73	Zmiz1
ENSMUSG00000007827	-0.474078	0.00178297	0.00770844	492.683	474.857	450.942	558.7	666.542	612.692	830.242	636.189	Ankrd26
ENSMUSG00000007833	-0.2907	0.0709409	0.14489	1205.5	913.569	1346.48	1444.84	1566.55	1578.56	1452.12	1411.05	Aldh16a1
ENSMUSG00000007836	0.257406	0.0642186	0.133696	50005.2	38797.4	48214.8	45866.6	37944.3	40731.3	31595.7	42731.7	Hnrnpa0
ENSMUSG00000007837	0.603733	0.000189713	0.00119321	636.295	432.481	529.275	594.514	351.497	389.679	330.975	372.226	Prrg2
ENSMUSG00000007850	-0.0547896	0.604728	0.71912	28042	24899.4	23684	23846.1	26458.6	27629.1	23371.8	26902.4	Hnrnph1
ENSMUSG00000007867	0.162859	0.349952	0.485125	2977.06	2968.79	2903.6	2544.85	2526.44	2598.39	1851.21	3205.28	Ift43
ENSMUSG00000007872	0.884094	2.25004e-05	0.000197825	12237.4	12722.7	9261.25	10040.2	5335.81	5761.85	4498.21	8389.67	Id3
ENSMUSG00000007877	-0.193758	0.518249	0.645549	2580.82	2942.62	1726.49	1352.75	2430.97	2231.72	1541.88	3635.89	Tcap
ENSMUSG00000007880	0.194339	0.354292	0.489499	10150.3	12287.7	7576.04	9347.48	7241.7	6712.63	11327.7	9118.31	Arid1a
ENSMUSG00000007888	1.96219	6.59087e-06	6.7821e-05	77.5713	51.1001	57.1617	115.628	10.4147	26.9839	24.8431	14.5971	Crlf1
ENSMUSG00000007891	0.753344	0.00440343	0.0159388	13947.1	22528.9	11214.3	11159.7	7755.5	8544.36	6604.27	12008.5	Ctsd
ENSMUSG00000007892	0.560944	0.0748929	0.151023	81489.7	142906	71486	74392.1	54749.3	62795.4	35108.2	98341.7	Rplp1
ENSMUSG00000007908	0.362847	0.0189235	0.051169	240.052	296.63	299.57	242.513	218.709	203.173	211.567	204.359	Hmgcll1
ENSMUSG00000007946	0.387395	0.5229	0.649756	15.7239	12.4634	24.3466	38.8839	18.2258	11.9046	32.0557	7.29854	Phox2a
ENSMUSG00000007950	-0.0309989	0.818051	0.881667	1069.23	1141.65	1065.96	1129.68	1274.07	1055.55	936.827	1238.32	Abhd8
ENSMUSG00000007987	0.340134	0.0402801	0.0925464	786.196	781.457	844.723	761.306	580.621	642.851	494.459	793.108	Ift22
ENSMUSG00000007989	-0.329646	0.176167	0.290533	204.411	211.878	319.682	255.815	261.236	311.108	429.546	243.285	Fzd3
ENSMUSG00000008028	0.871767	0.0916398	0.176657	49.2683	23.6805	45.5176	37.8606	21.6973	9.52372	14.425	41.3584	1700008O03Rik
ENSMUSG00000008035	-0.371766	0.0529428	0.114756	754.748	525.957	601.256	691.724	968.569	676.977	702.019	986.519	Mid1ip1
ENSMUSG00000008036	0.397362	0.179548	0.294698	6425.84	9664.14	5385.9	5726.17	4434.94	4708.68	3146.26	8365.34	Ap2s1
ENSMUSG00000008090	-0.183185	0.0889987	0.172879	1721.25	1795.98	1592.06	1630.05	1783.52	1896.01	2147.73	1820.99	Fgfrl1
ENSMUSG00000008129	0.918085	0.0119636	0.0356156	76.5231	39.883	91.0353	106.419	39.9231	47.6186	48.8849	29.1942	4930432K21Rik
ENSMUSG00000008136	0.854657	0.000120736	0.000815474	10878.9	13792	9260.19	7394.08	5821.83	6240.41	4095.91	6695.19	Fhl2
ENSMUSG00000008140	-0.14976	0.121948	0.219603	4062.01	4182.73	4770.88	4665.04	5130.12	4957.89	4737.03	4790.28	Emc10
ENSMUSG00000008153	-0.830222	0.109794	0.202898	39.8339	13.7098	85.7425	84.9306	75.5067	97.6181	157.874	68.1197	Clstn3
ENSMUSG00000008167	0.814271	1.48636e-06	1.83944e-05	1181.39	1023.25	1036.32	1022.24	612.733	556.344	482.438	777.295	Fbxw9
ENSMUSG00000008200	-0.21912	0.109816	0.202898	2126.92	1585.35	1843.99	2157.03	2354.6	2126.17	2416.2	2082.52	Fnbp4
ENSMUSG00000008206	0.773586	5.0058e-05	0.000394323	2574.53	2649.73	1905.39	2001.5	1353.05	1187.29	1080.28	1723.67	Cers4
ENSMUSG00000008226	-0.0154952	0.910749	0.942552	433.98	442.452	546.212	539.258	516.397	516.662	460.8	490.219	Scrn3
ENSMUSG00000008301	0.188783	0.181494	0.297058	2478.09	3124.58	2629.44	2490.62	2214	2442.04	2023.51	2729.65	Phax
ENSMUSG00000008305	0.248965	0.307676	0.442182	694.997	731.603	965.397	1249.4	750.728	772.215	993.726	546.174	Tle1
ENSMUSG00000008307	0.0579389	0.888151	0.928084	40.8822	26.1732	27.5223	68.5584	37.3194	36.5076	51.2891	31.627	1700109H08Rik
ENSMUSG00000008318	-0.759059	9.88871e-05	0.000688355	148.853	125.881	179.953	113.582	256.029	235.712	248.431	221.389	Relt
ENSMUSG00000008333	0.50074	0.0640426	0.133394	5684.72	8635.91	4753.95	4874.81	3824.81	4205.51	2742.36	6155.1	Snrpb2
ENSMUSG00000008348	0.566805	0.0252284	0.0640331	9151.32	11667	6747.2	6402.54	5328	5434.87	4075.88	8095.3	Ubc
ENSMUSG00000008373	-0.668295	8.52931e-05	0.000609066	1627.95	1294.95	1995.37	1996.38	2701.75	2852.35	3045.29	2390.27	Prpf31
ENSMUSG00000008384	1.00297	0.000135117	0.000898949	2098.62	2233.45	1669.33	1411.08	951.211	815.865	572.995	1361.18	Sertad1
ENSMUSG00000008393	0.105526	0.435054	0.568937	6006.54	6376.29	7085.93	5159.28	6055.29	6138.83	5698.7	4994.63	Carhsp1
ENSMUSG00000008398	0.440835	0.000275167	0.00164625	2724.43	3165.71	2575.45	2378.06	1987.48	1959.5	1915.33	2126.31	Elk3
ENSMUSG00000008429	0.0308167	0.809861	0.877038	1410.96	1797.23	1420.57	1315.91	1460.67	1477.76	1457.73	1419.57	Herpud2
ENSMUSG00000008435	-0.750124	7.73899e-05	0.000561887	963.352	726.618	1169.7	1092.84	1671.56	1736.49	1932.16	1307.66	Rdh13
ENSMUSG00000008450	-0.86917	0.00558923	0.0193619	1459.18	797.66	2667.55	2029.13	3413.43	3590.44	3338.6	2359.86	Nutf2
ENSMUSG00000008475	-0.0621202	0.768772	0.847575	7345.17	9190.53	6137.47	4773.51	6823.38	7500.72	5901.45	8428.6	Arpc5
ENSMUSG00000008482	-0.193998	0.745149	0.830234	17.8204	3.73903	13.7611	10.2326	10.4147	16.6665	12.0209	13.3807	Rnf151
ENSMUSG00000008489	-0.510271	0.0175169	0.0481083	90.1505	94.7221	98.4451	142.233	157.957	150.792	155.47	142.322	Elavl2
ENSMUSG00000008496	-0.995905	0.0132739	0.0386469	37.7374	33.6513	29.6394	53.2095	59.0168	60.3169	54.4946	136.239	Pou2f2
ENSMUSG00000008540	1.61324	4.23176e-15	2.74795e-13	560.82	489.813	497.518	457.397	195.276	169.046	108.989	183.68	Mgst1
ENSMUSG00000008575	0.321748	0.304026	0.438499	2983.35	3124.58	1963.61	2267.55	1822.58	1507.92	1291.84	3652.92	Nfib
ENSMUSG00000008601	3.27744	0.0481568	0.106579	59.7509	34.8976	203.242	189.303	5.20736	0	44.8779	0	Rab25
ENSMUSG00000008604	-0.532514	0.000622999	0.00325544	3233.89	3377.59	3749.38	3606.99	4875.83	4826.94	6409.53	4088.4	Ubqln4
ENSMUSG00000008658	-1.01996	0.013971	0.0402098	28.3031	37.3903	27.5223	14.3256	55.5452	49.2059	34.4598	79.0675	Rbfox1
ENSMUSG00000008668	0.88961	0.000175967	0.00112001	72650.8	93677.6	65019.3	64784.7	37700.4	39601.2	25576.4	56965.1	Rps18
ENSMUSG00000008682	0.358827	0.00460669	0.0165056	38287.7	36677.4	45918.8	42486.8	34251.4	34288.6	27277.8	31579.6	Rpl10
ENSMUSG00000008683	1.01215	0.000167788	0.00107705	48816.5	76752.3	41410.5	43366.8	24209.9	27099.7	16402.9	36580.3	Rps15a
ENSMUSG00000008690	0.0910071	0.580451	0.699948	4787.41	4870.71	6444.45	6845.61	5619.61	5307.88	6034.48	4582.27	Ncaph2
ENSMUSG00000008730	-0.0763441	0.568111	0.689386	2278.92	2199.8	1819.65	1932.94	2144.57	2007.12	2524.38	1999.8	Hipk1
ENSMUSG00000008734	0.0718824	0.836658	0.89372	142.564	119.649	249.818	249.676	213.502	181.744	234.808	93.6646	Gprc5b
ENSMUSG00000008763	-0.465417	0.000399162	0.00227205	2009.52	2083.89	2099.1	2105.87	2736.47	2604.74	3515.7	2598.28	Man1a2
ENSMUSG00000008822	0.739188	0.0195957	0.0525685	1932.99	3231.77	1552.89	1557.4	1072.72	1326.18	710.834	1848.96	Acyp1
ENSMUSG00000008843	-4.60141	4.11766e-05	0.000333452	0	0	0	3.06978	26.9047	25.3966	14.425	10.9478	Cldn13
ENSMUSG00000008855	0.274429	0.0387748	0.0897925	6627.11	7144.04	5873.89	6095.56	5026.84	5127.73	6362.25	4761.08	Hdac5
ENSMUSG00000008859	0.32353	0.0790331	0.157557	6021.21	8051.38	5828.38	5003.74	4675.34	5541.22	4006.96	5678.26	Rala
ENSMUSG00000008892	-0.219607	0.0918383	0.176941	7409.11	7758.49	8356.19	6629.7	9245.67	9492.76	7307.09	9066	Vdac3
ENSMUSG00000008958	-0.0456172	0.769918	0.848403	2433.01	2176.11	3157.65	3278.53	2930.88	2803.94	2813.69	2853.73	Vps72
ENSMUSG00000008976	-0.262158	0.0146383	0.0417432	2444.55	2399.21	2339.4	2039.36	2779.86	2998.38	2707.9	2570.3	Gabpa
ENSMUSG00000008999	0.0392812	0.748581	0.832835	7998.23	7151.52	7238.36	6793.43	7012.58	6824.54	8297.61	6259.71	Bmp7
ENSMUSG00000009013	0.549351	0.020244	0.0539985	25289.3	33805.8	20904.2	18538.4	15663.7	16328.4	12413.6	22929.6	Dynll1
ENSMUSG00000009030	0.160464	0.339284	0.474181	2438.26	2794.3	1984.78	1843.92	1958.84	2240.45	1744.63	2162.8	Pdcl
ENSMUSG00000009035	-0.219544	0.0538323	0.116377	2250.62	2457.79	2103.34	2128.38	2456.14	2359.5	2872.19	2721.14	Tmem184b
ENSMUSG00000009073	-1.15424	4.05247e-06	4.46957e-05	1376.37	1374.72	1965.73	2002.52	3528.86	3813.45	5277.16	2334.32	Nf2
ENSMUSG00000009075	0.424824	0.437942	0.57155	26.2065	12.4634	8.4684	23.535	12.1505	17.4601	12.0209	10.9478	Cabp7
ENSMUSG00000009076	0.00753325	0.965905	0.979005	691.852	853.745	646.774	682.515	738.578	795.23	532.124	794.324	Zmat5
ENSMUSG00000009079	-0.147235	0.111157	0.204742	16915.8	14721.8	15824.3	16085.7	17427.3	17645.9	16382.8	18925.1	Ewsr1
ENSMUSG00000009090	-0.164225	0.0983867	0.18645	3183.57	3090.93	2842.21	2826.25	3370.9	3184.89	3652.74	3171.22	Ap1b1
ENSMUSG00000009092	0.113433	0.671147	0.773978	82.8126	71.0416	50.8104	78.791	53.8094	73.8088	69.7211	64.4704	Derl3
ENSMUSG00000009097	1.30811	0.199173	0.318684	136.274	108.432	358.848	1154.24	83.3178	66.666	500.068	59.6047	Tbx1
ENSMUSG00000009108	-0.32273	0.490103	0.620068	24.11	19.9415	59.2788	28.6513	55.5452	36.5076	24.0417	49.8734	Gnat2
ENSMUSG00000009112	-0.572194	0.0161845	0.0452008	1374.27	1353.53	1993.25	1679.17	2262.6	2504.74	3244.03	1502.28	Bcl2l13
ENSMUSG00000009145	0.428578	0.176887	0.291306	88.054	78.5196	71.9814	101.303	65.092	46.8249	45.6793	97.3139	Dqx1
ENSMUSG00000009207	-0.503161	0.001403	0.00633306	898.36	943.482	728.282	876.934	1228.07	1287.29	968.081	1403.75	Lnpk
ENSMUSG00000009210	-1.49617	0.0913443	0.176421	3.14478	0	12.7026	12.2791	32.98	23.0156	17.6306	6.08212	Prr29
ENSMUSG00000009216	1.85785	3.45387e-11	1.24757e-09	112.164	109.678	91.0353	84.9306	34.7157	27.7775	25.6445	20.6792	Fam163b
ENSMUSG00000009246	-0.647222	0.155515	0.263597	32.4961	13.7098	21.171	40.9304	44.2626	46.0313	56.0974	23.112	Trpm5
ENSMUSG00000009248	3.83573	1.14938e-35	4.42844e-33	214.894	149.561	202.183	241.489	18.2258	9.52372	13.6237	15.8135	Ascl2
ENSMUSG00000009281	2.54225	1.08218e-10	3.58754e-09	290.368	140.837	581.144	299.815	44.2626	64.2851	45.6793	71.769	Rarres2
ENSMUSG00000009291	0.243567	0.0196032	0.0525806	2843.93	3275.39	3168.24	2925.5	2643.6	2811.08	2388.95	2469.34	Pttg1ip
ENSMUSG00000009292	-0.769754	0.198408	0.317901	9.43435	7.47806	8.4684	35.8141	31.2442	24.6029	22.439	26.7613	Trpm2
ENSMUSG00000009293	-0.78092	3.58038e-08	6.79918e-07	1806.15	1518.05	2113.92	1772.29	3287.58	3428.54	2943.51	2729.65	Ube2g2
ENSMUSG00000009350	-2.19805	0.0314043	0.0759714	1.04826	6.23172	16.9368	0	38.1873	4.76186	28.0487	40.142	Mpo
ENSMUSG00000009376	0.554759	0.13014	0.230595	160.384	76.0269	231.822	205.675	120.637	99.999	161.08	76.6347	Met
ENSMUSG00000009378	0.521817	0.000518086	0.00279657	2425.68	2406.69	2012.3	1766.15	1488.44	1723	1435.29	1347.8	Slc16a12
ENSMUSG00000009394	2.51091	3.60738e-18	3.53375e-16	151.998	140.837	182.071	110.512	27.7726	26.1902	30.4529	17.0299	Syn2
ENSMUSG00000009406	-0.420578	0.00339489	0.0129535	684.515	628.157	780.151	689.677	877.44	878.563	1119.54	847.847	Elk1
ENSMUSG00000009418	-0.520397	0.0083901	0.0268242	2998.03	2851.63	2415.61	2766.9	3784.02	2930.13	5503.16	3605.48	Nav1
ENSMUSG00000009470	-0.353125	0.00131896	0.00603644	5794.79	5963.75	5777.57	6244.96	7358	7467.39	8754.4	6792.51	Tnpo1
ENSMUSG00000009535	0.462167	0.00244578	0.00997059	3216.07	3929.72	2767.05	2928.57	2339.84	2475.37	1971.42	2535.03	Rnmt
ENSMUSG00000009545	-0.112849	0.73391	0.821574	154.094	162.025	150.314	186.233	213.502	201.585	217.979	70.5526	Kcnq1
ENSMUSG00000009549	0.519619	0.0901036	0.174491	6159.58	9337.6	4596.22	4744.86	4079.1	4201.55	2479.51	6567.47	Srp14
ENSMUSG00000009551	-0.702635	0.242195	0.369515	8.38609	13.7098	7.40985	18.4187	36.4515	12.6983	15.2264	13.3807	6330409D20Rik
ENSMUSG00000009555	0.176461	0.117868	0.213967	4111.28	4038.15	4029.9	3835.18	3569.65	3657.11	3007.62	3940	Cdk9
ENSMUSG00000009563	-0.168586	0.183657	0.299578	840.706	899.86	1089.25	856.469	987.663	1089.67	998.534	1068.02	Tor2a
ENSMUSG00000009566	-0.683157	1.73802e-06	2.11129e-05	831.271	810.123	1141.12	999.725	1588.25	1543.64	1450.52	1492.55	Fpgs
ENSMUSG00000009569	-0.0896799	0.666131	0.769651	1119.54	954.699	959.046	1196.19	946.872	974.594	1617.21	960.974	Mkl2
ENSMUSG00000009575	-0.379935	0.000778644	0.00391308	11645.1	11013.9	11664.2	12908.4	15309.6	15565.7	17164.2	13419.6	Cbx5
ENSMUSG00000009585	-0.00220961	0.99187	0.995372	178.204	186.951	183.129	180.094	226.52	136.507	153.066	215.307	Apobec3
ENSMUSG00000009614	0.411166	0.0138786	0.0400246	240.052	251.761	237.115	229.21	182.258	161.11	161.08	218.956	Sardh
ENSMUSG00000009621	-1.02238	0.00055155	0.00295056	546.144	286.659	701.819	769.492	1189.01	1083.32	1539.47	869.743	Vav2
ENSMUSG00000009628	-0.780446	0.228652	0.354563	13.6274	3.73903	6.3513	20.4652	10.4147	15.8729	27.2473	23.112	Tex15
ENSMUSG00000009630	0.272075	0.0320899	0.0773539	5363.95	5020.27	5639.95	4741.79	4198.87	4639.64	3611.07	4750.13	Ppp2cb
ENSMUSG00000009633	0.653997	0.00569914	0.0196562	1781	1813.43	1310.48	1632.1	1135.2	984.911	633.099	1403.75	G0s2
ENSMUSG00000009640	-0.216558	0.0310847	0.0753455	1257.91	1210.2	1346.48	1432.56	1543.11	1591.25	1488.99	1474.31	Dmap1
ENSMUSG00000009646	0.0712852	0.825086	0.88578	78.6196	58.5781	91.0353	42.9769	68.5636	63.4914	48.0835	79.0675	Pla2g12b
ENSMUSG00000009647	-0.317099	0.00593509	0.0203117	863.767	741.574	925.173	772.562	1052.76	1049.99	987.314	1026.66	Mcu
ENSMUSG00000009654	1.0148	0.000138777	0.000918923	343.83	180.72	354.614	240.466	107.619	161.903	155.47	128.941	Oit3
ENSMUSG00000009681	0.521031	0.000402316	0.00228926	3650.05	4379.65	3223.28	3164.94	2327.69	2366.64	2891.42	2459.61	Bcr
ENSMUSG00000009687	-0.393495	0.0195714	0.0525194	375.278	406.308	364.141	391.909	468.663	495.233	415.922	643.488	Fxyd5
ENSMUSG00000009731	0.566368	0.040531	0.0930393	199.17	135.851	158.782	144.28	126.712	82.5389	145.052	75.4182	Kcnd1
ENSMUSG00000009733	-0.0323803	0.786327	0.859767	944.483	780.211	778.034	852.376	917.364	857.134	868.708	787.026	Tfcp2
ENSMUSG00000009734	-1.08382	0.00508994	0.0179114	74.4266	122.142	46.5762	57.3026	120.637	139.681	113.798	262.747	Pou6f2
ENSMUSG00000009739	0.997448	0.00260417	0.0104832	147.805	145.822	195.832	211.815	114.562	54.7614	125.017	55.9555	Pou6f1
ENSMUSG00000009741	-0.683153	0.0039118	0.0145449	2242.23	1334.83	2666.49	2464.01	3539.27	3575.36	4302.67	2564.22	Ubp1
ENSMUSG00000009772	-0.869856	2.63506e-05	0.000226958	82.8126	99.7074	89.9767	128.931	203.087	175.395	183.519	171.516	Nuak2
ENSMUSG00000009828	-0.54244	0.000834717	0.00414799	626.86	616.94	640.423	714.236	926.91	913.483	1183.66	757.832	Ick
ENSMUSG00000009863	-0.45873	0.013002	0.0380342	7738.27	7864.42	7570.75	6666.54	10811.4	10803.9	6898.38	12498.7	Sdhb
ENSMUSG00000009876	3.42606	6.0485e-39	2.99625e-36	4683.63	7612.66	3844.65	4125.79	370.591	466.662	388.675	661.734	Cox4i2
ENSMUSG00000009894	0.091872	0.522429	0.64933	2677.26	2368.05	3332.31	2890.71	2894.43	2842.04	2376.13	2460.82	Snap47
ENSMUSG00000009905	0.687618	5.63959e-06	5.959e-05	944.483	887.396	734.634	959.818	502.51	525.392	510.486	654.436	Kdsr
ENSMUSG00000009907	0.213783	0.0819747	0.162027	3510.63	3983.31	3562.02	3180.29	3193.85	3388.06	3007.62	2681	Vps4b
ENSMUSG00000009927	0.58542	0.00413476	0.0151657	32935.3	40929.9	32787.5	33479	21424.8	24649	15930.9	31389.8	Rps25
ENSMUSG00000009941	1.95585	0.00429698	0.0156333	19.917	44.8683	27.5223	19.4419	11.2826	8.73007	8.01392	0	Nxf2
ENSMUSG00000009995	0.444724	6.46107e-05	0.000485364	1874.29	1788.5	1708.5	1911.45	1391.23	1410.3	1157.21	1394.02	Taz
ENSMUSG00000010021	-0.530578	0.345362	0.480668	9.43435	21.1878	8.4684	18.4187	9.54683	28.5711	19.2334	25.5449	Kif19a
ENSMUSG00000010025	0.0238847	0.870422	0.917089	935.049	1263.79	949.519	876.934	980.72	987.292	1040.21	947.594	Aldh3a2
ENSMUSG00000010044	-1.89178	0.0157753	0.044351	11.5309	0	4.2342	20.4652	32.98	35.7139	49.6863	17.0299	Zmynd10
ENSMUSG00000010045	-0.165624	0.32805	0.46268	1418.3	1083.07	1560.3	1585.03	1522.29	1721.41	1783.9	1305.22	Tmem115
ENSMUSG00000010047	0.136821	0.28856	0.421014	3292.59	4144.09	3535.56	3031.92	3281.51	3388.86	2945.11	3118.91	Hyal2
ENSMUSG00000010048	-0.498342	0.000139964	0.000925158	1567.15	1407.12	1930.79	1745.68	2340.71	2547.59	2259.92	2247.95	Ifrd2
ENSMUSG00000010051	0.544107	0.00818619	0.0262886	188.687	167.01	138.67	218.978	110.222	123.015	132.23	124.075	Hyal1
ENSMUSG00000010054	-0.256478	0.19234	0.310444	1716	2193.56	1629.11	1300.56	1974.46	2164.26	1594.77	2436.5	Tusc2
ENSMUSG00000010057	0.0375863	0.738846	0.825708	669.839	702.937	646.774	723.445	677.825	715.866	602.646	676.331	Nprl2
ENSMUSG00000010064	1.1704	0.000663453	0.00342451	321.816	180.72	428.713	536.188	192.672	152.379	205.156	100.963	Slc38a3
ENSMUSG00000010066	-0.653818	0.00844097	0.026957	6817.89	6201.8	5260.99	5005.79	7870.06	8870.55	13991.5	5902.09	Cacna2d2
ENSMUSG00000010067	-0.3214	0.376093	0.509921	387.857	169.503	586.437	591.444	627.487	551.582	654.737	334.516	Rassf1
ENSMUSG00000010080	-0.78545	0.000540027	0.00289604	391.001	260.486	417.069	475.816	833.178	562.693	548.152	721.339	Epn3
ENSMUSG00000010086	-0.0815457	0.903944	0.938028	14.6757	6.23172	11.644	45.0235	12.1505	30.1584	13.6237	26.7613	Rnf112
ENSMUSG00000010095	0.51819	0.00410955	0.0150956	3755.92	3058.53	4872.5	5175.65	3067.14	3067.43	2662.22	2979.02	Slc3a2
ENSMUSG00000010097	0.0870307	0.319168	0.453957	7663.84	8190.97	7328.34	7464.68	6867.64	7337.23	6967.3	7682.93	Nxf1
ENSMUSG00000010110	0.00460347	0.964011	0.977542	1838.65	1834.62	1746.61	2082.33	1872.91	1884.9	1968.22	1750.43	Stx5a
ENSMUSG00000010122	-0.6849	0.000242169	0.00147582	523.082	544.652	438.24	321.304	717.748	811.103	710.033	695.794	Slc47a1
ENSMUSG00000010136	1.06101	0.172205	0.285439	10.4826	44.8683	10.5855	7.16282	6.94315	12.6983	3.20557	12.1642	Pifo
ENSMUSG00000010142	-0.323464	0.504678	0.633153	31.4478	29.9122	13.7611	21.4885	36.4515	42.8567	14.425	26.7613	Tnfrsf13b
ENSMUSG00000010154	-0.438677	0.17732	0.291852	67.0887	76.0269	101.621	149.396	141.467	101.586	109.791	183.68	Spire2
ENSMUSG00000010175	-0.10763	0.399919	0.534067	1753.74	1815.92	1846.11	1727.26	1832.12	1839.66	2319.23	1701.78	Prox1
ENSMUSG00000010277	-0.488977	0.00227356	0.00938994	6527.52	6441.1	6403.17	6762.73	8302.27	9003.09	11975.2	7394.64	2610507B11Rik
ENSMUSG00000010290	-0.0947861	0.402338	0.53643	1156.23	1117.97	1133.71	1003.82	1208.98	1259.51	1202.09	1036.39	AI597479
ENSMUSG00000010307	0.682426	3.62109e-07	5.37521e-06	440.27	428.742	466.82	431.816	283.801	310.314	251.637	254.232	Tmem86a
ENSMUSG00000010311	-0.24533	0.518807	0.645948	27.2548	27.4195	37.0492	44.0002	58.1489	42.8567	30.4529	29.1942	Optc
ENSMUSG00000010358	0.177323	0.622476	0.733983	134.177	90.983	63.513	54.2328	87.6573	62.6978	55.296	98.5303	Ifi35
ENSMUSG00000010362	1.72174	1.64111e-23	2.90342e-21	1038.83	1225.16	981.276	988.47	302.027	376.98	246.829	358.845	Rdm1
ENSMUSG00000010376	0.104171	0.628544	0.738877	9380.89	11958.7	8554.14	8100.13	8767.46	9102.29	5920.68	11558.5	Nedd8
ENSMUSG00000010392	-0.184501	0.122566	0.22044	961.256	886.15	1042.67	833.957	1043.21	1070.62	1137.17	979.221	Gosr1
ENSMUSG00000010406	0.43106	0.201003	0.320872	4114.43	6949.61	3069.79	3552.76	2726.05	3120.6	1835.99	5437.41	Mrpl52
ENSMUSG00000010453	-0.501095	0.01206	0.0358227	1828.17	1617.75	2343.63	2092.57	2663.57	2872.99	3596.65	2020.48	Kansl3
ENSMUSG00000010461	-1.82127	0.00777304	0.0252235	15.7239	0	25.4052	21.4885	42.5268	45.2376	89.7559	45.0077	Eya4
ENSMUSG00000010476	1.6664	9.02461e-06	8.93086e-05	317.623	226.834	261.462	572.003	105.015	90.4753	175.505	62.0376	Ebf3
ENSMUSG00000010492	-1.12773	0.175625	0.289883	7.33783	0	11.644	12.2791	12.1505	11.111	34.4598	10.9478	Uckl1os
ENSMUSG00000010517	-0.0284745	0.747368	0.831966	2701.37	3022.38	2817.86	3007.36	2996.84	2999.18	2772.81	3010.65	Faf1
ENSMUSG00000010529	1.57465	1.74821e-16	1.39039e-14	876.346	892.382	730.399	1137.87	272.519	253.966	362.229	333.3	Gm266
ENSMUSG00000010538	0.20883	0.468804	0.600393	166.674	142.083	165.134	142.233	118.034	101.586	100.174	216.523	Tsacc
ENSMUSG00000010554	-0.518889	0.000299269	0.00176909	1342.82	1440.77	1820.71	1638.24	2255.66	2329.34	2446.65	1911	Mettl16
ENSMUSG00000010607	0.592031	0.0152261	0.0430863	796.679	1194	688.057	742.887	535.49	582.534	399.093	754.182	Pigyl
ENSMUSG00000010608	0.513129	0.111962	0.205853	21874.1	27100.5	12199.8	18428.9	11203.6	11128.5	9276.91	24171.5	Rbm25
ENSMUSG00000010609	0.570193	0.00182122	0.00783339	1131.07	1566.65	979.159	1093.87	853.139	884.912	662.751	811.354	Psen2
ENSMUSG00000010651	0.98768	0.0450717	0.10112	20.9652	46.1147	31.7565	40.9304	11.2826	30.9521	12.0209	15.8135	Acaa1b
ENSMUSG00000010660	-0.449137	0.000414321	0.00234678	721.204	649.345	805.556	698.887	1103.09	980.149	952.053	889.205	Plcd1
ENSMUSG00000010663	-0.334901	0.0363319	0.0853526	1884.77	1772.3	2186.96	2386.24	2476.97	2457.91	3195.95	2249.17	Fads1
ENSMUSG00000010721	-0.124968	0.437439	0.571108	400.436	427.496	475.289	350.978	503.378	445.234	477.629	374.658	Lmbr1
ENSMUSG00000010751	-0.915676	0.00167884	0.00732456	55.5579	41.1293	52.9275	77.7678	131.052	83.3325	121.812	93.6646	Tnfrsf22
ENSMUSG00000010755	0.300239	0.123351	0.221555	1926.7	1810.94	2497.12	3083.08	1819.97	2044.42	2094.04	1608.11	Cars
ENSMUSG00000010760	-0.163409	0.516547	0.643799	223.28	138.344	177.836	139.163	189.201	138.094	190.731	244.501	Phlda2
ENSMUSG00000010797	-1.63273	3.07681e-17	2.64088e-15	729.59	1164.08	765.332	952.655	2214	3279.33	2936.3	2764.93	Wnt2
ENSMUSG00000010825	-1.65341	0.00158574	0.00699403	4.19305	19.9415	11.644	16.3722	49.4699	43.6504	47.2821	21.8956	Grid2ip
ENSMUSG00000010830	1.43283	1.81523e-10	5.7076e-09	1842.84	1876.99	1249.09	1353.77	570.206	580.153	414.319	779.727	Kdelr3
ENSMUSG00000010911	0.0583052	0.773521	0.850594	1286.22	1348.54	1132.65	955.725	1096.15	1177.77	807.001	1457.28	Apip
ENSMUSG00000010914	-0.75483	7.48614e-06	7.58464e-05	1334.44	1430.8	1122.06	1159.35	1955.36	2290.45	1682.92	2588.55	Pdhx
ENSMUSG00000010936	-0.989724	1.80998e-13	9.56752e-12	902.553	790.181	902.943	919.911	1725.37	1627.76	2078.01	1549.72	Vac14
ENSMUSG00000011096	-0.336811	0.022136	0.0579838	2716.05	2547.53	3573.66	3248.85	3912.46	3736.47	3380.27	4239.24	Akt1s1
ENSMUSG00000011114	-0.144368	0.311738	0.446175	6664.85	5274.52	7582.39	6853.8	8105.26	7525.32	6927.23	6594.23	Tbrg1
ENSMUSG00000011148	0.125044	0.366228	0.500327	3164.7	3620.63	3071.91	2962.34	3201.66	3337.27	2465.88	2747.9	Adssl1
ENSMUSG00000011154	0.6028	0.279195	0.411203	18.8687	34.8976	8.4684	15.3489	11.2826	11.9046	12.0209	15.8135	Cfap161
ENSMUSG00000011158	-0.0910923	0.597259	0.713223	1171.96	853.745	1358.12	1254.52	1147.36	1319.83	1375.19	1098.43	Brf1
ENSMUSG00000011171	-1.51986	0.0592062	0.125353	3.14478	0	19.0539	11.2559	19.0937	23.0156	20.8362	34.0599	Vipr2
ENSMUSG00000011179	0.075099	0.684739	0.7842	12599.1	11056.3	18702.5	17885.6	14835.8	14263.4	14708.7	13380.7	Odc1
ENSMUSG00000011254	-0.175141	0.196747	0.316087	849.092	1059.39	909.294	958.795	1130.87	1177.77	906.374	1047.34	Thg1l
ENSMUSG00000011256	-0.499445	0.0229698	0.0595955	2969.72	2528.83	2472.77	2608.29	3332.71	3527.74	5493.54	2599.5	Adam19
ENSMUSG00000011257	-0.0970483	0.449511	0.581937	16403.2	21157.9	16280.5	16541	18902.7	18281.6	17360.5	20735.2	Pabpc4
ENSMUSG00000011263	-0.361311	0.0747565	0.150888	538.806	401.322	676.413	664.096	701.258	793.643	835.05	599.697	Exoc3l2
ENSMUSG00000011267	0.580337	0.106253	0.197939	31.4478	31.1586	29.6394	31.7211	25.1689	18.2538	16.8292	23.112	Zfp296
ENSMUSG00000011305	0.601934	0.64282	0.750822	4.19305	0	35.9907	30.6978	22.5652	3.17457	20.8362	0	Plin5
ENSMUSG00000011306	-0.255169	0.0783185	0.156501	1294.6	1172.81	1377.17	1591.17	1654.21	1659.51	1803.93	1368.48	Sugp1
ENSMUSG00000011382	0.118532	0.469609	0.600929	577.592	511.001	575.851	665.119	546.773	565.074	613.065	418.45	Dhdh
ENSMUSG00000011427	-0.467861	0.0331416	0.0793658	232.714	180.72	250.876	271.164	300.291	303.172	431.95	257.882	Zfp790
ENSMUSG00000011589	0.624211	0.0828569	0.163395	289.32	162.025	461.528	521.863	265.575	222.22	296.515	145.971	Fsd1
ENSMUSG00000011658	0.232534	0.52023	0.64718	377.374	138.344	474.23	544.375	396.627	343.647	330.975	234.77	Fuz
ENSMUSG00000011751	0.498115	0.0459751	0.102829	99.5848	117.156	88.9182	125.861	94.6004	80.9516	71.3239	57.1719	Sptbn4
ENSMUSG00000011752	-0.468299	0.183688	0.299578	9011.9	4193.94	16726.1	12547.2	15373.9	16346.7	17622.6	9426.06	Pgam1
ENSMUSG00000011831	0.262766	0.0249365	0.0634874	1882.68	2080.15	1655.57	1857.22	1505.8	1442.84	1567.52	1716.37	Evi5
ENSMUSG00000011832	-0.185145	0.447348	0.58033	344.878	261.732	400.132	481.956	408.778	459.519	526.514	296.807	Evi5l
ENSMUSG00000011837	0.0406152	0.766881	0.846352	1392.09	1478.16	1538.07	1622.89	1462.4	1578.56	1186.06	1639.74	Snapc2
ENSMUSG00000011877	-0.626103	0.000515861	0.00278868	2650	2369.3	3372.54	3175.18	4621.53	4356.31	5440.65	3432.75	Git1
ENSMUSG00000011884	-0.31635	0.01685	0.0466537	1003.19	949.713	1258.62	1013.03	1386.89	1379.35	1304.67	1188.45	Gltp
ENSMUSG00000011958	-0.253646	0.0247074	0.0630615	4119.67	4398.34	4242.67	3756.39	4766.47	5088.04	4361.97	5477.55	Bnip2
ENSMUSG00000011960	0.13023	0.363885	0.498134	2637.43	2892.76	2063.11	2543.83	2152.38	2082.52	2462.68	2565.44	Ccnt1
ENSMUSG00000012017	-0.511268	0.116845	0.212577	943.435	398.83	1285.08	1238.15	1626.43	1293.64	1608.39	981.654	Scarf2
ENSMUSG00000012076	-0.556517	6.26816e-05	0.000473953	773.617	603.23	846.84	692.747	1024.98	1157.93	1064.25	1043.69	Brms1l
ENSMUSG00000012114	-0.684891	0.00198345	0.00841012	782.003	680.503	960.105	930.144	1242.82	1249.19	1908.91	987.736	Med15
ENSMUSG00000012117	-0.12318	0.298257	0.431939	1357.5	1711.23	1557.13	1396.75	1702.81	1661.89	1687.73	1502.28	Dhdds
ENSMUSG00000012123	0.968573	0.0148181	0.0421795	49.2683	39.883	79.3912	78.791	33.8479	38.0949	37.6654	15.8135	Crybg2
ENSMUSG00000012126	1.07289	0.0204015	0.0543266	95.3918	38.6366	114.323	221.024	62.4883	42.0631	51.2891	68.1197	Ubxn11
ENSMUSG00000012296	0.0307055	0.865076	0.913384	2256.91	1771.05	2595.56	2352.48	2358.07	2103.15	2638.18	1685.96	Tjap1
ENSMUSG00000012396	0.244198	0.684921	0.784272	22.0135	14.9561	33.8736	26.6048	20.8294	10.3174	8.81531	43.7912	Nanog
ENSMUSG00000012405	0.398878	0.0048231	0.0171358	30143.8	32026	33257.5	28813	23594.6	24796.6	18488.1	27353.7	Rpl15
ENSMUSG00000012422	0.261706	0.0897398	0.173961	5789.55	7147.78	5482.23	4805.23	4692.7	5015.03	4220.93	5443.49	Tmem167
ENSMUSG00000012429	0.702849	0.000129422	0.000866299	2035.72	2378.02	1745.55	1911.45	1215.05	1292.05	913.586	1539.99	Mplkip
ENSMUSG00000012443	-0.637085	7.69647e-10	2.12825e-08	2752.73	2862.85	2954.41	3094.34	4709.19	4476.15	4918.94	4032.44	Kif11
ENSMUSG00000012483	0.334745	0.245254	0.373165	3668.91	5465.21	3100.49	2924.48	2769.45	2962.67	1783.9	4505.63	Rpa3
ENSMUSG00000012519	-0.0213309	0.962366	0.976503	13.6274	17.4488	19.0539	20.4652	22.5652	19.8411	17.6306	10.9478	Mlkl
ENSMUSG00000012535	-0.0857317	0.569328	0.690522	4842.97	6631.79	4514.72	4939.28	5330.6	5415.03	6220.4	5240.35	Tnpo3
ENSMUSG00000012609	-0.964909	8.57836e-05	0.000612065	372.133	326.542	401.19	397.025	670.882	685.708	1089.09	474.405	Ttll5
ENSMUSG00000012640	0.0890108	0.414993	0.548703	652.019	691.72	663.711	649.77	609.261	584.915	688.395	614.294	Zfp715
ENSMUSG00000012819	1.30175	0.0921684	0.17736	7.33783	27.4195	27.5223	7.16282	4.33947	2.38093	9.6167	12.1642	Cdh23
ENSMUSG00000012848	0.943965	1.43103e-05	0.000133609	64210.2	88813.2	59839.8	63206.8	33905.1	35703.6	25058.7	48837	Rps5
ENSMUSG00000013033	-0.173614	0.326798	0.461466	3385.88	3241.74	2908.9	3872.02	3397.8	3243.62	5038.35	3442.48	Adgrl1
ENSMUSG00000013076	0.257941	0.163893	0.274681	5106.08	6510.9	3946.27	4824.67	4045.25	3444.41	4913.33	4646.74	Amotl1
ENSMUSG00000013089	0.566955	0.000158483	0.00102721	3303.07	3580.74	3048.62	3441.22	2144.57	2259.5	2788.84	1830.72	Etv5
ENSMUSG00000013150	-0.101192	0.549518	0.673039	558.723	513.493	726.165	653.863	680.429	764.278	634.702	549.823	Gfod2
ENSMUSG00000013155	-0.00284829	0.988391	0.993203	877.395	605.723	819.318	1138.89	919.967	777.77	855.085	897.72	Enkd1
ENSMUSG00000013160	0.495221	0.000281924	0.00168088	3484.42	4175.25	3412.76	3105.6	2492.59	2632.51	2176.58	2757.63	Atp6v0d1
ENSMUSG00000013236	0.0752173	0.696975	0.79334	6282.23	5589.85	6760.96	8312.97	6228.87	5707.09	8483.53	5156.42	Ptprs
ENSMUSG00000013275	-0.396828	0.0963537	0.183338	463.332	497.291	495.401	567.91	562.395	523.804	1027.38	549.823	Slc41a1
ENSMUSG00000013367	0.500604	0.428665	0.562089	60.7992	13.7098	64.5715	81.8608	41.6589	15.8729	80.1392	18.2464	Iglon5
ENSMUSG00000013415	-0.120989	0.430296	0.563863	10711.1	12610.5	9304.65	12209.5	11242.7	10333.2	12971.3	14212.7	Igf2bp1
ENSMUSG00000013418	0.056675	0.885308	0.926349	26.2065	23.6805	31.7565	41.9537	20.8294	34.9203	38.4668	24.3285	B4galnt2
ENSMUSG00000013419	-0.151796	0.359454	0.494307	869.009	869.947	1068.08	888.19	978.116	1033.32	1271.01	819.869	Zfp651
ENSMUSG00000013465	-0.0319682	0.818767	0.88178	2433.01	2577.44	3038.04	2989.97	2863.18	2850.77	3207.97	2361.08	Nelfb
ENSMUSG00000013483	-0.777282	0.160579	0.27025	18.8687	11.2171	23.2881	11.2559	32.98	35.7139	32.8571	8.51496	Card14
ENSMUSG00000013495	-0.140688	0.401477	0.535736	403.581	362.686	432.947	390.885	431.343	495.233	488.849	334.516	Tmem175
ENSMUSG00000013523	0.0515193	0.927351	0.953982	18.8687	22.4342	16.9368	12.2791	8.67894	12.6983	13.6237	34.0599	Bcas1
ENSMUSG00000013539	-0.525672	0.000416265	0.0023542	443.415	427.496	546.212	484.002	778.501	726.183	621.078	610.645	Tango2
ENSMUSG00000013584	1.34437	0.00281764	0.0111688	214.894	152.054	228.647	641.584	74.6389	92.8562	177.909	142.322	Aldh1a2
ENSMUSG00000013593	-0.185509	0.137342	0.240107	9847.37	10732.3	10863.9	9528.6	12440.4	12342.7	9526.14	12285.9	Ndufs2
ENSMUSG00000013622	1.08617	7.70591e-07	1.04054e-05	2319.8	2644.74	1942.44	1978.99	1010.23	1030.15	705.225	1442.68	Atraid
ENSMUSG00000013629	-1.31448	8.90516e-06	8.82272e-05	1783.09	1283.73	2194.37	2748.48	4776.02	4213.45	7731.83	3200.41	Cad
ENSMUSG00000013646	-0.104199	0.523465	0.650272	1334.44	1131.68	1680.98	1445.87	1650.73	1568.24	1561.91	1229.8	Sh3bp5l
ENSMUSG00000013662	-0.0995448	0.504719	0.633153	3861.79	3917.26	3758.91	3024.76	3970.61	4349.96	3126.23	4156.52	Atad1
ENSMUSG00000013663	-0.615679	0.000359988	0.00207634	1342.82	1231.39	1404.7	1411.08	2068.19	2156.33	2541.21	1490.12	Pten
ENSMUSG00000013698	-0.619578	9.46078e-09	2.06069e-07	4040	4154.06	4738.07	3744.11	6289.63	6800.73	6100.99	6430.01	Pea15a
ENSMUSG00000013701	-0.992096	1.4355e-05	0.000133954	2379.55	1643.93	3569.43	2772.01	5462.52	5844.39	5131.31	4179.63	Timm23
ENSMUSG00000013736	-0.282224	0.0337426	0.0805604	1747.45	2349.36	2018.65	1814.24	2352.86	2608.7	2199.02	2480.29	Trnt1
ENSMUSG00000013766	1.42549	0.0113107	0.0340088	26.2065	48.6074	27.5223	13.3024	5.20736	11.111	14.425	12.1642	Ly6g6e
ENSMUSG00000013787	-0.2894	0.125771	0.224713	3524.25	3433.67	4521.07	4735.65	4749.11	4657.1	6464.02	3944.86	Ehmt2
ENSMUSG00000013822	-0.218398	0.075361	0.151825	2066.12	2203.53	2385.97	2156.01	2483.04	2644.42	2203.83	2924.28	Elof1
ENSMUSG00000013833	-0.464841	0.00334244	0.0127759	1403.62	1574.13	1481.97	1605.5	1958.84	2076.17	2648.6	1683.53	Med16
ENSMUSG00000013846	0.186221	0.421581	0.555545	1451.84	1451.99	1635.46	2249.13	1516.21	1355.54	2044.35	1048.56	St3gal1
ENSMUSG00000013858	-0.109213	0.20154	0.32164	6150.15	5986.19	5736.28	5864.31	6691.46	6372.95	5883.02	6658.7	Tmem259
ENSMUSG00000013878	-0.00138487	0.991325	0.995074	416.16	415.032	471.055	475.816	491.228	416.663	438.361	434.263	Rnf170
ENSMUSG00000013921	0.893466	0.0011506	0.00539602	892.07	782.703	1049.02	1348.66	439.154	378.568	845.468	529.144	Clip3
ENSMUSG00000013936	0.759815	0.0016027	0.00705092	152025	192300	128361	110898	86402.3	80943.6	58056	119248	Myl2
ENSMUSG00000013973	-0.873656	0.0413518	0.0945355	241.1	105.939	421.303	390.885	575.413	604.756	718.848	225.038	Dedd
ENSMUSG00000013997	0.15671	0.134341	0.236085	1247.43	1172.81	1372.94	1218.7	1196.83	1139.67	1047.42	1113.03	Nit1
ENSMUSG00000014039	-0.764128	0.00354859	0.0134373	318.671	206.893	377.902	341.769	519.868	490.471	740.486	363.711	Prdm15
ENSMUSG00000014074	0.0815118	0.696592	0.793033	2240.13	3241.74	1812.24	2242.99	2063.85	2060.3	1993.86	2896.3	Rnf168
ENSMUSG00000014075	0.814436	0.00247754	0.0100669	1033.59	1359.76	864.835	857.492	576.281	548.407	356.619	861.228	Tctex1d2
ENSMUSG00000014077	0.211366	0.216414	0.340242	3153.17	4061.83	3400.06	2558.15	2731.26	3172.19	3078.95	2391.49	Chp1
ENSMUSG00000014158	-1.02217	0.120757	0.217819	16.7722	3.73903	37.0492	59.3491	59.0168	29.3648	56.8988	93.6646	Trpv4
ENSMUSG00000014164	-0.770323	0.130128	0.230595	27.2548	18.6951	57.1617	59.3491	62.4883	80.9516	106.585	26.7613	Klhl3
ENSMUSG00000014177	0.484331	0.0120636	0.0358247	2395.28	2695.84	2152.03	1860.29	1628.17	1701.57	1172.44	2007.1	Tvp23b
ENSMUSG00000014195	-0.320957	0.00745607	0.0244489	6303.2	5341.83	6832.94	6597.98	8110.47	8538.8	7180.47	7495.6	Dnajc7
ENSMUSG00000014198	-0.222728	0.787021	0.860346	11.5309	0	10.5855	13.3024	13.0184	8.73007	13.6237	6.08212	Zfp385c
ENSMUSG00000014226	-0.465643	0.00345017	0.013124	6063.14	6974.54	6105.72	5229.88	8130.43	8887.21	6626.71	10014.8	Cacybp
ENSMUSG00000014232	0.452535	0.0225756	0.0588329	473.814	483.581	472.113	607.817	340.214	376.98	286.097	489.002	Cluap1
ENSMUSG00000014243	0.0418899	0.860146	0.910175	317.623	393.844	310.155	369.397	313.31	341.266	223.588	475.622	Zswim7
ENSMUSG00000014245	-0.905052	7.8251e-10	2.15377e-08	299.803	259.239	283.691	318.234	571.074	576.185	572.995	452.509	Pigl
ENSMUSG00000014294	0.718991	0.04781	0.106015	7712.06	13177.6	5844.25	5967.65	4008.8	4626.94	2542.82	8690.13	Ndufa2
ENSMUSG00000014301	0.443592	0.0781051	0.156174	2338.67	3381.33	1939.26	2030.15	1626.43	1842.84	1197.28	2459.61	Pam16
ENSMUSG00000014303	-0.41336	0.0740548	0.149801	1353.31	919.801	1539.13	1530.8	1949.29	1747.6	2222.26	1195.74	Glis2
ENSMUSG00000014313	0.509182	0.148891	0.255136	17471.4	30604	13294.3	12093.9	11050	12501.5	7043.43	21023.4	Cox6c
ENSMUSG00000014329	0.852831	5.47309e-05	0.000424955	792.486	948.467	703.936	888.19	355.836	389.679	460.8	642.272	Bicc1
ENSMUSG00000014349	-0.328666	0.0413601	0.0945419	4663.71	4456.92	5846.37	5287.19	6525.69	6827.71	7220.54	4859.61	Ube2z
ENSMUSG00000014353	-0.127237	0.189654	0.307166	1065.03	1030.73	1026.79	925.027	1087.47	1126.18	1135.57	1069.24	Tmem87b
ENSMUSG00000014355	-0.695301	0.000139232	0.000921375	3145.83	2665.93	3192.59	3512.85	4631.95	4678.53	6836.67	4120.03	Anapc1
ENSMUSG00000014361	-0.226897	0.330538	0.465071	212.797	163.271	214.886	258.885	252.557	171.427	296.515	276.128	Mertk
ENSMUSG00000014402	0.0272554	0.864666	0.913227	4762.25	5802.97	4696.79	4522.81	4757.79	4973.76	3819.43	5865.59	Tsg101
ENSMUSG00000014418	-0.116907	0.373344	0.507014	636.295	618.186	720.872	634.421	681.297	630.946	815.015	703.093	Hps5
ENSMUSG00000014426	-0.454507	0.0250519	0.0637062	1317.66	1144.14	1511.61	1658.71	1733.18	1668.24	2667.83	1648.25	Map3k4
ENSMUSG00000014444	-2.10812	0.00911827	0.0286763	350.119	168.256	734.634	870.795	1872.91	1723.79	5148.94	411.151	Piezo1
ENSMUSG00000014453	-0.023583	0.95724	0.973067	40.8822	21.1878	71.9814	64.4654	66.8278	58.7296	45.6793	30.4106	Blk
ENSMUSG00000014470	-0.0297975	0.820177	0.88288	1547.23	1798.47	1576.18	1411.08	1504.06	1727.76	1440.9	1793.01	Rnf166
ENSMUSG00000014496	-0.691349	0.0035246	0.013369	720.156	496.045	919.88	763.352	1107.43	1121.42	1581.95	870.959	Ankrd28
ENSMUSG00000014498	-1.97149	2.39124e-06	2.79375e-05	353.264	215.617	541.978	587.351	1464.14	1368.24	3130.24	698.227	Ankrd52
ENSMUSG00000014503	-1.01835	0.00918295	0.0288483	165.625	51.1001	257.228	157.582	362.78	334.124	353.414	229.904	Pkd2l2
ENSMUSG00000014504	0.136898	0.508817	0.636704	3709.8	4944.24	3343.96	3164.94	3204.26	3466.63	2616.54	4504.42	Srp19
ENSMUSG00000014547	-1.81198	0.000538338	0.0028888	14.6757	26.1732	45.5176	55.2561	91.1288	101.586	246.027	58.3883	Wdfy2
ENSMUSG00000014550	-0.313362	0.0848824	0.166573	793.534	710.416	960.105	897.399	932.986	1103.96	1308.67	829.601	Rbsn
ENSMUSG00000014551	-0.44184	0.0017187	0.00747397	1279.93	1318.63	1476.68	1479.63	1817.37	2092.04	1537.07	2101.98	Mrps25
ENSMUSG00000014554	0.395881	0.0202627	0.0540402	1229.61	1351.04	1238.5	1107.17	911.288	945.229	713.239	1177.5	Dguok
ENSMUSG00000014592	1.00103	7.97411e-06	8.01015e-05	5148.01	6954.59	3892.29	4085.88	2404.07	2237.28	2099.65	3294.07	Camta1
ENSMUSG00000014599	-0.188273	0.338691	0.473681	302.948	246.776	426.596	322.327	394.024	319.838	375.051	392.905	Csf1
ENSMUSG00000014601	0.0690288	0.445497	0.578535	2869.09	2920.18	3201.05	2885.59	2761.64	2826.16	3024.45	2706.54	Strip1
ENSMUSG00000014602	-0.212133	0.573202	0.693397	90.1505	53.5927	125.967	92.0934	86.7894	63.4914	170.696	98.5303	Kif1a
ENSMUSG00000014603	3.57322	1.07193e-13	5.80788e-12	103.778	54.8391	101.621	109.489	12.1505	6.34914	10.4181	1.21642	Alx3
ENSMUSG00000014606	0.453242	0.00553425	0.0192087	9376.7	11275.7	9076.01	8365.15	6977	7318.98	5357.3	8171.93	Slc25a11
ENSMUSG00000014633	-0.300617	0.303523	0.437956	1580.78	2019.08	1145.35	1046.8	1612.55	1640.46	1135.57	2746.68	Cmc2
ENSMUSG00000014668	-0.179481	0.224856	0.35018	2165.71	2546.28	2093.81	1681.22	2273.01	2581.72	2491.53	2261.33	Chfr
ENSMUSG00000014704	2.76892	5.88823e-13	2.8677e-11	268.355	302.861	286.867	484.002	36.4515	24.6029	90.5573	45.0077	Hoxa2
ENSMUSG00000014748	-0.00152955	0.990134	0.994263	3147.93	3351.42	2850.67	2999.18	2904.84	3128.54	2739.96	3592.1	Tex261
ENSMUSG00000014763	-0.353516	0.158347	0.267298	515.745	367.671	574.793	613.956	645.713	642.851	919.998	437.912	Fam120b
ENSMUSG00000014767	0.039704	0.718056	0.809459	1227.51	1281.24	1155.94	1289.31	1080.53	1329.35	1192.47	1216.42	Tbp
ENSMUSG00000014769	0.355241	0.0940242	0.179973	12631.5	16949	10943.3	10773.9	9522.53	10584.8	7250.99	12744.5	Psmb1
ENSMUSG00000014773	-0.499924	0.00874437	0.0277396	192.88	223.095	202.183	139.163	296.82	259.521	244.424	268.83	Dll1
ENSMUSG00000014776	0.794831	0.0168425	0.0466402	100.633	206.893	99.5037	88.0004	58.1489	66.666	72.9266	87.5825	Nol3
ENSMUSG00000014778	-0.546597	0.0402842	0.0925464	669.839	395.091	836.254	837.027	1084	950.784	1262.99	701.876	Fhod1
ENSMUSG00000014782	0.183795	0.65395	0.759118	70.2335	47.361	30.6979	112.559	58.1489	53.9677	68.9197	48.6569	Plekhg4
ENSMUSG00000014786	0.0861772	0.704016	0.798941	492.683	375.149	482.699	673.305	563.263	457.138	536.131	349.113	Slc9a5
ENSMUSG00000014791	0.476817	0.00863732	0.0274576	263.114	236.805	269.93	274.234	210.03	221.426	157.073	160.568	Elmo3
ENSMUSG00000014813	2.60728	2.21256e-19	2.50728e-17	1888.97	2016.58	1239.56	2135.54	302.027	223.014	194.738	478.054	Stc1
ENSMUSG00000014837	-0.13525	0.695593	0.792287	170.867	120.895	200.066	267.071	243.01	195.236	290.905	103.396	4931428F04Rik
ENSMUSG00000014846	0.451015	0.0975752	0.185074	1083.9	908.584	1044.79	1108.19	903.477	691.263	387.072	1053.42	Tppp3
ENSMUSG00000014850	-0.0836589	0.594426	0.711275	967.545	796.413	862.718	1071.35	899.138	1018.24	1154.81	845.414	Msh3
ENSMUSG00000014856	0.194108	0.423839	0.557467	1528.37	2168.64	1375.06	1395.73	1344.37	1374.59	951.252	1985.2	Tmem208
ENSMUSG00000014859	-0.586585	1.17552e-05	0.000112728	2248.52	1966.73	2767.05	2434.34	3520.18	3610.28	3772.95	3238.12	E2f4
ENSMUSG00000014867	-0.433256	8.91463e-07	1.18167e-05	9636.67	9075.87	10086.9	9057.9	13292.7	13347.5	12502.5	11973.3	Surf4
ENSMUSG00000014873	-0.392443	0.000783279	0.00393295	932.953	859.977	1060.67	987.446	1185.54	1334.91	1186.86	1338.07	Surf2
ENSMUSG00000014905	0.434199	0.0341806	0.08137	1771.56	2096.35	1394.11	1258.61	1116.98	1352.37	952.053	1404.97	Dnajb9
ENSMUSG00000014907	0.115763	0.422553	0.556408	1006.33	1207.71	1121	1337.4	1087.47	1122.21	1194.07	905.019	Naf1
ENSMUSG00000014932	0.22521	0.0230692	0.0597957	1578.68	1523.03	1353.89	1447.91	1221.99	1306.34	1307.87	1211.56	Yes1
ENSMUSG00000014956	0.255528	0.0668446	0.137954	24479	24764.8	23545.3	18890.4	19564.1	21588.7	16221	19423.8	Ppp1cb
ENSMUSG00000014959	-0.137243	0.370579	0.504601	6224.58	7352.18	5519.28	4641.51	6487.51	6231.68	6765.35	6619.78	Gorasp2
ENSMUSG00000014980	-0.303474	0.0139345	0.0401456	1367.98	1297.44	1443.86	1515.45	1815.63	1903.95	1472.16	1751.65	Tsen15
ENSMUSG00000015002	-0.0270862	0.875965	0.920732	2536.79	3297.82	2185.91	2071.08	2434.44	2335.69	2591.7	2920.63	Efr3a
ENSMUSG00000015013	0.358071	0.201814	0.32196	1635.29	2375.53	1376.11	1214.61	1151.69	1273.8	832.646	1893.97	Trappc2l
ENSMUSG00000015016	-0.0291805	0.812497	0.877973	620.571	547.145	659.477	707.073	630.091	666.66	660.347	630.107	Acsf3
ENSMUSG00000015023	-0.123277	0.320823	0.455601	2723.38	3331.47	3049.68	2630.8	3203.4	3107.91	3558.98	2907.25	Ddx19a
ENSMUSG00000015027	-0.036856	0.814866	0.879346	384.712	317.817	403.307	381.676	408.778	323.013	431.149	363.711	Galns
ENSMUSG00000015053	-0.240594	0.144179	0.249354	1035.68	1131.68	772.741	853.399	939.929	1157.13	1179.65	1204.26	Gata2
ENSMUSG00000015083	0.781668	0.0110716	0.0334365	112.164	66.0562	121.733	132.001	48.602	68.2533	81.7419	52.3062	C8g
ENSMUSG00000015087	0.209789	0.143296	0.248323	4957.23	6252.9	4233.14	5209.42	4367.24	4225.36	4314.69	4950.84	Rabl6
ENSMUSG00000015092	0.230693	0.39772	0.531703	9262.44	12909.6	7686.13	7311.2	6926.66	7898.33	5000.68	11852.8	Edf1
ENSMUSG00000015093	-2.19271	0.03019	0.0736711	3.14478	0	10.5855	1.02326	22.5652	15.0792	26.4459	3.64927	Clic3
ENSMUSG00000015094	0.730232	5.04208e-05	0.000396461	407.774	507.262	544.095	498.328	337.611	272.22	234.006	338.166	Npdc1
ENSMUSG00000015095	-0.43094	0.00129351	0.00594403	1351.21	1329.85	1502.08	1547.17	1930.2	1850.78	2276.75	1665.28	Fbxw5
ENSMUSG00000015112	-0.098393	0.300133	0.433932	2800.95	2808.01	3125.9	2778.15	3060.19	3306.32	3080.55	2875.62	Slc25a13
ENSMUSG00000015120	-0.424128	0.0222204	0.0581608	4854.5	3940.94	6807.53	5811.1	7596.67	7253.9	7858.45	6023.73	Ube2i
ENSMUSG00000015126	0.200111	0.16548	0.276593	1344.92	1150.37	1484.09	1484.75	1282.75	1209.51	988.917	1278.46	Tsr3
ENSMUSG00000015127	-1.06014	0.0358811	0.0844679	34.5926	41.1293	67.7472	59.3491	106.751	88.0944	197.944	29.1942	Unkl
ENSMUSG00000015133	-1.11587	1.13715e-07	1.90124e-06	279.886	216.864	294.277	369.397	593.639	551.582	807.001	564.42	Lrrk1
ENSMUSG00000015134	-0.446627	0.358346	0.49333	25.1583	14.9561	71.9814	35.8141	49.4699	49.2059	66.5155	36.4927	Aldh1a3
ENSMUSG00000015143	0.0393498	0.846408	0.900419	14630.6	17797.8	11765.8	11130	11866.7	11577.7	17763.6	12625.3	Actn1
ENSMUSG00000015149	0.177857	0.114121	0.208914	1489.58	1611.52	1748.72	1800.94	1501.46	1511.1	1539.47	1324.69	Sirt2
ENSMUSG00000015165	-0.162957	0.0503146	0.11016	23890.9	24509.3	24228.1	24294.2	25921.4	27747.3	25506.7	29341.3	Hnrnpl
ENSMUSG00000015176	-0.757532	4.79367e-08	8.83237e-07	2882.72	3094.67	3542.97	3479.09	5408.71	4953.92	6602.67	5010.45	Nolc1
ENSMUSG00000015189	0.0519744	0.568113	0.689386	2832.4	2861.6	2632.61	2817.04	2485.65	2778.54	2850.55	2632.34	Casd1
ENSMUSG00000015202	-0.0590404	0.673655	0.776056	356.409	459.901	454.118	441.025	446.965	418.25	485.643	430.614	Magi1
ENSMUSG00000015214	-0.166404	0.18276	0.298594	376.326	370.164	339.795	342.792	398.363	422.218	417.525	362.494	Mtmr1
ENSMUSG00000015217	-0.0589602	0.597699	0.713502	4066.21	3862.42	4836.51	4729.51	4537.35	4543.61	4388.42	4758.65	Hmgb3
ENSMUSG00000015222	-0.382422	0.353676	0.488998	68.137	27.4195	95.2695	34.7909	70.2994	76.1897	88.1531	59.6047	Map2
ENSMUSG00000015243	-0.141913	0.564291	0.685949	376.326	444.944	264.637	331.536	302.027	306.346	528.117	426.965	Abca1
ENSMUSG00000015247	0.0632077	0.721799	0.812423	2067.17	2232.2	1962.55	1608.57	1888.54	1915.85	1425.68	2305.12	Nipsnap3b
ENSMUSG00000015289	0.157277	0.414745	0.548537	1922.51	2208.52	1891.63	1565.59	1672.43	1737.28	1229.33	2167.67	Lage3
ENSMUSG00000015290	-0.478098	8.53596e-05	0.00060929	1587.07	1516.8	1892.69	1593.22	2242.64	2449.98	2051.56	2437.71	Ubl4a
ENSMUSG00000015291	0.544633	6.83623e-09	1.53931e-07	9788.66	9387.46	8946.86	8408.13	6460.6	6547.55	5826.92	6208.62	Gdi1
ENSMUSG00000015305	0.385039	0.00932701	0.0292255	836.513	902.352	717.697	740.841	578.885	526.979	708.43	633.757	Sash1
ENSMUSG00000015312	0.273324	0.040116	0.0922821	812.403	770.24	906.119	888.19	764.614	588.089	709.232	734.72	Gadd45b
ENSMUSG00000015335	0.0173947	0.92205	0.950502	1537.8	1484.39	1226.86	1285.22	1297.5	1296.81	1089.09	1788.14	Zdhhc12
ENSMUSG00000015337	-0.0455894	0.798911	0.869361	810.306	772.733	737.809	674.329	797.594	738.088	578.605	980.437	Endog
ENSMUSG00000015341	0.0889894	0.489917	0.619878	4525.34	4569.09	4323.12	3672.48	4066.08	4120.59	3428.35	4454.54	Golga7
ENSMUSG00000015342	-0.420788	0.0834314	0.164286	126.84	215.617	153.49	130.977	200.483	199.998	265.261	170.299	Xk
ENSMUSG00000015354	-0.123857	0.722958	0.813252	51.3648	53.5927	115.382	84.9306	74.6389	75.3961	66.5155	117.993	Pcolce2
ENSMUSG00000015357	0.144823	0.248731	0.376704	1557.72	1734.91	1671.45	1527.73	1557.87	1670.62	1339.13	1300.36	Clpx
ENSMUSG00000015363	-0.621967	1.67166e-06	2.03677e-05	2700.32	2880.3	2704.59	2593.97	4177.17	4973.76	3529.33	4060.42	Trabd
ENSMUSG00000015365	-0.967581	2.71428e-11	1.00342e-09	778.858	750.298	842.606	633.398	1494.51	1612.68	1227.73	1542.42	Mov10l1
ENSMUSG00000015377	0.121078	0.274292	0.406016	1349.11	1276.26	1311.54	1449.96	1371.27	1171.42	1137.17	1276.03	Dennd6b
ENSMUSG00000015396	0.537781	0.285559	0.417948	23.0617	33.6513	13.7611	12.2791	14.7542	15.0792	14.425	12.1642	Cd83
ENSMUSG00000015451	0.506465	0.229959	0.355876	44.027	16.2025	55.0446	50.1398	25.1689	31.7457	29.6515	30.4106	C4a
ENSMUSG00000015452	0.0783357	0.764641	0.844626	364.795	199.415	306.979	357.118	325.46	263.489	202.752	374.658	Ager
ENSMUSG00000015461	-0.81482	8.18148e-05	0.000587373	1597.55	1215.18	2063.11	2211.27	3148.72	3253.14	3538.14	2527.73	Atf6b
ENSMUSG00000015467	0.832018	0.0679055	0.139811	25.1583	69.7952	41.2834	66.5119	38.1873	35.7139	23.2404	15.8135	Egfl8
ENSMUSG00000015468	0.707506	4.4741e-05	0.00035731	1445.55	988.35	1395.17	1645.4	770.69	871.42	907.977	802.839	Notch4
ENSMUSG00000015474	0.237907	0.0464585	0.103663	1117.45	1332.34	1251.21	1156.28	1021.51	945.229	995.328	1159.25	Ppt2
ENSMUSG00000015478	-0.0393195	0.769964	0.848403	2900.54	2389.24	3259.28	2874.34	3088.83	3216.63	2619.75	2814.8	Rnf5
ENSMUSG00000015484	-0.135201	0.685859	0.784912	51.3648	48.6074	66.6886	77.7678	61.6205	69.0469	95.3656	41.3584	Fam163a
ENSMUSG00000015488	-0.0199707	0.855657	0.907173	2254.81	2361.82	2390.21	2308.48	2641	2346.01	2406.58	2047.24	Cacfd1
ENSMUSG00000015501	0.505258	0.0113047	0.0339984	749.507	948.467	696.526	574.049	459.984	467.456	656.34	506.032	Hivep2
ENSMUSG00000015522	0.00188787	0.985736	0.99126	1494.82	1556.68	1468.21	1546.15	1477.16	1455.54	1715.78	1406.19	Arnt
ENSMUSG00000015536	-0.00367767	0.983205	0.989471	1290.41	1352.28	1311.54	1128.66	1278.41	1403.95	911.984	1503.5	Mocs2
ENSMUSG00000015542	0.585079	1.04741e-05	0.000101853	524.131	514.74	528.216	609.863	321.989	361.108	372.647	397.77	Nat9
ENSMUSG00000015568	-0.486343	0.0804708	0.159761	2294.64	3466.08	1983.72	2215.36	3416.03	2972.99	2195.81	5369.29	Lpl
ENSMUSG00000015575	0.346481	0.128009	0.227703	3816.72	5156.12	3623.42	3303.08	3092.31	3111.08	2086.02	4217.34	Atp6v0e
ENSMUSG00000015579	-0.0620254	0.712501	0.805408	21118.3	22096.4	16295.3	14991.8	19557.1	20776	16079.9	21361.6	Nkx2-5
ENSMUSG00000015597	0.402244	0.0573768	0.1223	1472.81	1803.46	967.515	1197.21	887.855	912.689	1166.83	1149.52	Zfp318
ENSMUSG00000015605	-0.298535	0.00922038	0.0289449	7534.9	8228.36	8013.22	6617.42	9391.48	9417.37	10149.6	8417.65	Srf
ENSMUSG00000015619	0.79584	0.00510588	0.0179565	769.424	696.706	544.095	1017.12	317.649	308.727	463.204	656.869	Gata3
ENSMUSG00000015627	-0.198665	0.272528	0.403923	3980.25	3418.72	3445.58	3726.71	3928.95	4219.8	5499.15	3071.47	Gata5
ENSMUSG00000015647	0.0409388	0.88301	0.924885	2404.71	1529.26	2336.22	3640.76	2363.27	1942.84	3434.76	1892.75	Lama5
ENSMUSG00000015652	0.142503	0.546299	0.670186	119.502	144.576	116.44	121.768	129.316	138.094	80.9406	105.829	Steap1
ENSMUSG00000015653	0.0481268	0.76355	0.843749	296.658	289.152	408.6	343.815	317.649	334.124	332.578	310.188	Steap2
ENSMUSG00000015656	-0.87899	8.90753e-07	1.18163e-05	35326.4	37390.3	45651	37744	72857.9	71280.2	90583.7	52378	Hspa8
ENSMUSG00000015659	-0.98703	0.00328463	0.0126217	53.4613	83.505	85.7425	108.466	154.485	170.633	237.212	92.4482	Serac1
ENSMUSG00000015668	-0.12871	0.366675	0.50086	1481.19	1534.25	1612.17	1302.61	1718.43	1679.35	1300.66	1786.93	Pdzd11
ENSMUSG00000015671	0.244905	0.255695	0.384859	10132.5	13038	8849.48	8361.06	8335.25	9395.15	5786.05	10561	Psma2
ENSMUSG00000015672	-0.00361144	0.982618	0.989006	1342.82	1528.02	1237.44	1396.75	1327.88	1554.75	1039.4	1598.38	Mrpl32
ENSMUSG00000015697	-0.436139	0.0434727	0.0983341	1632.14	1307.41	2197.55	2054.71	2312.07	2374.58	3171.11	1872.08	Setdb1
ENSMUSG00000015702	0.603084	0.0654476	0.135685	72.33	43.622	68.8057	103.349	47.7342	46.0313	40.0696	57.1719	Anxa9
ENSMUSG00000015709	-0.0609021	0.894028	0.93181	154.094	98.4611	209.593	311.071	152.749	111.11	406.306	136.239	Arnt2
ENSMUSG00000015711	0.160187	0.196905	0.316251	2348.11	2260.87	2500.29	2142.71	2397.12	2126.17	1875.26	1879.37	Prune1
ENSMUSG00000015714	-0.575946	4.38503e-05	0.000351492	2297.79	1809.69	2541.58	2257.31	3370.9	3496.79	3536.54	2871.98	Cers2
ENSMUSG00000015733	-0.0442528	0.767257	0.846605	8040.16	8971.18	7924.3	6448.59	8112.2	9079.28	6652.35	8517.4	Capza2
ENSMUSG00000015745	0.0983097	0.470588	0.601873	6232.96	7251.22	6059.14	5739.47	5990.2	6252.32	4858.04	6517.6	Plekho1
ENSMUSG00000015747	0.122699	0.399062	0.533113	899.408	987.104	835.196	844.19	721.22	971.419	724.458	857.578	Vps45
ENSMUSG00000015748	-0.2242	0.0201743	0.0538391	1872.19	2034.03	1823.88	2103.82	2225.28	2284.9	2428.22	2210.24	Prpf3
ENSMUSG00000015749	-0.180425	0.12097	0.218159	14013.2	16206.2	14070.2	13202.1	15669	16963.3	14552.5	17966.6	Anp32e
ENSMUSG00000015750	-0.158913	0.36146	0.496199	2000.08	1723.69	2678.13	2132.47	2768.58	2459.5	2345.67	1953.58	Aph1a
ENSMUSG00000015755	0.164761	0.247137	0.374878	6220.38	7228.79	5334.03	5342.44	4940.05	5083.28	6116.22	5380.24	Tab2
ENSMUSG00000015757	-0.388265	0.00147822	0.00660891	1344.92	1499.35	1196.16	1144.01	1668.09	1680.14	1791.11	1642.17	Ppil4
ENSMUSG00000015759	0.358646	0.116257	0.211662	8235.14	10854.4	7138.86	6840.5	6269.66	6253.11	4456.54	8812.99	Cnih1
ENSMUSG00000015766	0.371166	0.00558382	0.0193547	593.316	663.054	737.809	575.072	491.228	467.456	488.047	541.308	Eps8
ENSMUSG00000015776	-0.237544	0.223066	0.348105	997.945	884.904	1327.42	1369.12	1288.82	1519.83	1525.05	1064.37	Med22
ENSMUSG00000015790	0.323706	0.0364232	0.0855004	1371.13	1384.69	1342.24	1474.52	1130.87	1166.66	842.263	1316.17	Surf1
ENSMUSG00000015804	0.354795	0.133033	0.23444	3949.85	5518.81	3446.64	3366.53	2993.37	3253.94	2176.58	4309.79	Med28
ENSMUSG00000015806	0.25608	0.113985	0.208753	3997.02	4719.9	3900.76	3643.83	3520.18	3641.23	2562.85	3893.77	Qdpr
ENSMUSG00000015812	0.440884	0.321498	0.456151	72.33	29.9122	32.815	76.7445	34.7157	24.6029	40.871	57.1719	Gnrh1
ENSMUSG00000015837	0.370487	2.90424e-05	0.00024659	6434.23	7051.81	6394.7	6024.96	5126.65	4919	4838.8	5153.99	Sqstm1
ENSMUSG00000015839	-0.0610963	0.687563	0.785929	1912.03	2578.68	1889.51	1672.01	2118.53	2161.88	2039.54	2077.65	Nfe2l2
ENSMUSG00000015843	-0.167403	0.500513	0.629483	117.405	118.403	115.382	130.977	88.5252	169.046	126.62	158.135	Rxrg
ENSMUSG00000015846	-0.460695	0.00307821	0.0119933	1150.99	1189.01	1294.61	1423.36	1743.6	1511.1	2161.35	1543.64	Rxra
ENSMUSG00000015850	-0.289265	0.123218	0.221384	344.878	267.964	243.466	367.35	423.532	333.33	393.483	345.464	Adamtsl4
ENSMUSG00000015869	-0.413007	0.00310117	0.012061	1687.7	1444.51	1756.13	2112.01	2183.62	2352.36	2484.31	2302.69	Prpsap1
ENSMUSG00000015879	2.6834	4.27067e-06	4.69233e-05	52.4131	18.6951	57.1617	122.791	9.54683	10.3174	12.8223	6.08212	Fam184b
ENSMUSG00000015880	-0.766072	0.00378891	0.0141608	917.229	605.723	1356	1291.35	1845.14	1796.01	2166.96	1284.54	Ncapg
ENSMUSG00000015882	-0.26271	0.00991587	0.0306346	556.627	572.071	604.432	602.7	689.108	712.691	730.068	669.033	Lcorl
ENSMUSG00000015889	-0.155052	0.10615	0.197789	5196.23	5663.38	5619.84	4760.21	5671.69	5897.56	6108.21	5970.21	Lta4h
ENSMUSG00000015890	1.40216	0.232748	0.359042	2.09652	1.24634	26.4637	31.7211	8.67894	3.17457	11.2195	0	Amdhd1
ENSMUSG00000015932	-0.616296	0.00141738	0.00638798	22570.1	17465	28145.8	20496.9	36500.1	41232.9	32073.3	26130	Dstn
ENSMUSG00000015937	0.362874	0.000418707	0.00236313	7448.95	8299.4	7744.35	8824.6	5949.41	6312.64	6002.42	6869.14	H2afy
ENSMUSG00000015942	0.628953	0.000117956	0.000800128	1003.19	1112.98	757.922	831.911	567.602	576.185	566.584	687.279	Gtf2ird2
ENSMUSG00000015943	0.294402	0.220974	0.345718	1000.04	1473.18	1095.6	1034.52	919.967	957.927	590.626	1286.98	Bola1
ENSMUSG00000015944	0.0352701	0.845376	0.899928	1386.85	1489.38	1101.95	951.632	1123.05	1101.58	1439.3	1144.65	Gatsl2
ENSMUSG00000015950	-0.326388	0.551225	0.674511	24.11	32.4049	13.7611	24.5582	29.5084	10.3174	26.4459	53.5226	Ncf1
ENSMUSG00000015957	-0.314826	0.0227834	0.0592438	2115.39	1966.73	1633.34	1527.73	2358.93	2172.2	2354.49	2121.44	Wnt11
ENSMUSG00000015961	-0.214449	0.0293342	0.0721515	2807.24	2869.08	2886.67	2870.25	3223.36	3612.66	3461.21	2963.21	Adss
ENSMUSG00000015968	0.0946595	0.686141	0.784976	1468.61	1716.21	1062.78	1059.07	1062.3	1181.73	1730.2	992.601	Cacna1d
ENSMUSG00000015970	0.989114	0.0291025	0.071724	69.1852	83.505	30.6979	59.3491	24.301	15.0792	40.871	42.5748	Chdh
ENSMUSG00000015971	0.0694693	0.521034	0.648041	1453.94	1633.96	1419.52	1334.33	1418.14	1446.02	1408.85	1289.41	Actr8
ENSMUSG00000015980	-0.267536	0.30079	0.434737	134.177	135.851	145.021	106.419	183.993	160.316	185.923	94.881	Lrrc27
ENSMUSG00000015981	-1.07255	0.00293635	0.0115469	23.0617	13.7098	20.1124	28.6513	38.1873	53.1741	45.6793	43.7912	Stk32c
ENSMUSG00000015994	0.0207996	0.868252	0.9154	3566.19	4105.45	3819.25	3517.97	3495.88	4160.28	3179.92	3958.24	Fnta
ENSMUSG00000016018	-0.846893	0.000961296	0.00466078	1857.52	1247.59	2450.54	2311.55	3649.49	3857.9	4386.02	2256.47	Skiv2l2
ENSMUSG00000016024	0.594336	0.0148761	0.0422962	151.998	154.547	219.12	157.582	121.505	90.4753	94.5642	148.404	Lbp
ENSMUSG00000016028	-1.26791	2.26411e-05	0.00019866	422.449	304.108	459.411	466.607	863.554	839.674	1667.7	608.212	Celsr1
ENSMUSG00000016087	-0.166862	0.238071	0.364926	669.839	786.442	593.846	595.538	696.051	811.897	761.322	697.011	Fli1
ENSMUSG00000016128	-1.14702	0.00184703	0.00793258	46.1235	37.3903	96.328	113.582	175.315	163.49	189.128	122.859	Stard13
ENSMUSG00000016179	0.0724626	0.783061	0.857116	264.162	152.054	287.926	248.652	240.407	207.141	294.912	163.001	Camk1g
ENSMUSG00000016181	-0.513123	0.00156901	0.00693257	527.275	573.318	563.149	689.677	834.046	865.864	983.307	672.682	Diexf
ENSMUSG00000016194	-0.203019	0.685209	0.784428	7.33783	18.6951	15.8782	15.3489	18.2258	19.8411	12.8223	14.5971	Hsd11b1
ENSMUSG00000016200	-0.0536977	0.777265	0.853034	277.789	363.932	245.584	286.513	284.669	269.839	373.448	288.292	Syt14
ENSMUSG00000016206	0.965855	0.0548372	0.117991	25.1583	42.3757	22.2295	44.0002	14.7542	27.7775	17.6306	7.29854	H2-M3
ENSMUSG00000016252	0.817218	0.142638	0.247305	16739.7	32616.8	11882.2	12422.4	8674.6	9071.34	5156.95	18903.2	Atp5e
ENSMUSG00000016253	-0.381265	0.000579224	0.00306176	3175.18	3211.83	3215.87	3622.34	4388.94	4553.92	4549.5	3729.55	Nelfcd
ENSMUSG00000016255	-3.535	5.01954e-05	0.000395047	5.24131	0	0	8.18608	25.1689	51.5868	63.3099	18.2464	Tubb1
ENSMUSG00000016256	0.46984	3.35204e-08	6.40768e-07	3836.64	3896.07	3915.58	4083.83	3003.78	2798.39	2643.79	2915.77	Ctsz
ENSMUSG00000016257	-0.499525	0.0163375	0.0455622	3842.93	5131.19	3331.26	2665.59	5295.89	5349.15	4405.25	6113.74	Prelid3b
ENSMUSG00000016262	0.522951	0.0629115	0.13148	290.368	176.981	376.844	377.583	198.748	155.554	268.466	228.688	Sertad4
ENSMUSG00000016308	0.00218702	0.992015	0.995459	1893.16	2495.18	1713.79	1440.75	1866.84	1865.06	1387.21	2413.38	Ube2a
ENSMUSG00000016319	-0.702657	0.000188333	0.0011861	18425.3	23096	17585.7	14686.9	29490.2	32084.6	22659.3	35865	Slc25a5
ENSMUSG00000016344	0.504812	0.00417348	0.0152755	3004.32	2788.07	3171.42	3361.41	2304.26	1979.35	1630.03	2777.09	Ppdpf
ENSMUSG00000016349	-2.38582	3.69788e-29	1.01768e-26	174.011	155.793	263.579	186.233	1058.83	1121.42	764.528	1134.92	Eef1a2
ENSMUSG00000016356	1.12024	0.115912	0.21119	37.7374	2.49269	51.8689	68.5584	26.0368	15.8729	12.8223	19.4628	Col20a1
ENSMUSG00000016382	-0.146247	0.208808	0.330502	3233.89	2806.76	3574.72	2866.15	3252.87	3655.52	3459.61	3446.13	Pls3
ENSMUSG00000016386	1.23856	1.3276e-07	2.16945e-06	17139.1	24591.6	12377.6	11255.9	6519.62	6810.25	6933.64	7437.21	Mpped2
ENSMUSG00000016409	0.566629	0.0383623	0.0890157	1615.37	2360.57	1145.35	1356.84	1000.68	916.658	843.064	1615.41	Nkap
ENSMUSG00000016427	0.450173	0.167618	0.279384	4600.82	7697.41	3659.41	3256.01	2949.1	3808.69	2029.92	5276.84	Ndufa1
ENSMUSG00000016458	1.58379	6.86917e-11	2.38195e-09	3036.81	3437.41	3460.4	2247.08	972.909	937.292	681.183	1475.52	Wt1
ENSMUSG00000016477	-0.230939	0.0423338	0.0962097	2470.75	2203.53	2448.43	2426.15	2868.39	2808.7	3107	2419.47	E2f3
ENSMUSG00000016481	-0.155039	0.29056	0.423516	1066.08	1089.3	1237.44	922.981	1252.37	1357.92	1182.05	1009.63	Cr1l
ENSMUSG00000016487	-0.143796	0.234004	0.360441	2798.86	2972.53	2846.44	2554.06	3188.64	2931.72	3519.71	2698.03	Ppfibp1
ENSMUSG00000016493	0.637407	0.0909932	0.17586	67.0887	61.0708	46.5762	28.6513	31.2442	32.5394	41.6724	24.3285	Cd46
ENSMUSG00000016494	-0.046417	0.675745	0.777598	2259	2227.21	2293.88	1940.1	2383.24	2374.58	2232.68	2010.75	Cd34
ENSMUSG00000016495	0.256974	0.297163	0.430823	833.368	1109.25	643.598	593.491	621.412	712.691	483.239	844.198	Plgrkt
ENSMUSG00000016496	-0.463844	0.242747	0.370228	25.1583	39.883	20.1124	24.5582	36.4515	52.3804	35.2612	25.5449	Cd274
ENSMUSG00000016503	-1.16546	0.0603571	0.127323	313.43	84.7513	634.071	546.421	1024.11	1000.78	1081.08	435.48	Gtf3a
ENSMUSG00000016510	0.00978146	0.948796	0.968156	490.586	543.406	570.558	552.561	596.243	613.486	480.034	450.077	Mtif3
ENSMUSG00000016520	-0.287782	0.211373	0.333677	288.272	276.688	384.254	359.164	431.343	413.488	493.657	256.665	Lnx2
ENSMUSG00000016526	-0.437485	0.0176641	0.0484358	107.971	122.142	141.846	134.047	158.825	160.316	194.738	171.516	Dyrk3
ENSMUSG00000016528	-0.211418	0.0279013	0.0693419	8877.73	9519.57	9791.59	8336.5	10570.9	10989.6	10909.3	9815.32	Mapkapk2
ENSMUSG00000016534	0.474398	0.00551249	0.0191688	6222.48	8080.04	5335.09	5243.19	4464.45	4578.53	3851.49	5014.1	Lamp2
ENSMUSG00000016541	0.0590231	0.543586	0.667754	11325.4	11800.4	11283.1	10534.5	10731.5	11484.8	9651.16	11275	Atxn10
ENSMUSG00000016552	0.670204	0.0273955	0.0683135	189.735	117.156	246.642	302.885	144.07	125.396	162.682	105.829	Foxred2
ENSMUSG00000016554	-0.150296	0.0545395	0.117525	6830.47	7013.17	7209.78	7451.38	7854.44	8204.68	7528.27	8049.07	Eif3d
ENSMUSG00000016559	0.85032	8.35821e-18	7.87579e-16	28049.4	27053.1	31153.1	29532.3	15966.6	17304.6	14554.9	16398.6	H3f3b
ENSMUSG00000016619	-0.433686	0.0225507	0.0587947	2184.58	2370.54	2949.12	2960.29	3216.41	3415.84	4679.33	2820.89	Nup50
ENSMUSG00000016624	-0.303985	0.286264	0.418595	142.564	90.983	119.616	160.652	176.182	141.268	211.567	104.612	Phf21b
ENSMUSG00000016637	-0.0423872	0.773131	0.850272	646.777	716.647	535.626	648.747	638.77	666.66	572.995	746.884	Ift27
ENSMUSG00000016664	-0.657316	7.2965e-05	0.000534912	1948.72	1909.4	2354.21	2110.99	3334.45	3426.16	3919.61	2443.79	Pacsin2
ENSMUSG00000016756	-0.908772	0.412909	0.546866	24.11	0	2.1171	1.02326	11.2826	12.6983	17.6306	9.73139	Cmah
ENSMUSG00000016757	-0.688839	2.78019e-05	0.000237224	1378.46	1255.07	1458.68	1390.61	2095.1	2073	2871.39	1796.66	Ttll12
ENSMUSG00000016758	0.603398	0.00135476	0.00616182	925.615	1065.62	775.917	679.445	532.887	584.915	474.424	677.548	Bik
ENSMUSG00000016763	-1.67329	3.45692e-05	0.00028679	388.905	94.7221	344.029	472.746	942.533	999.196	1521.84	686.063	Scube1
ENSMUSG00000016831	0.0844189	0.428249	0.56169	2748.54	3070.99	2783.99	2747.45	2529.91	2759.5	2965.15	2446.23	Tox4
ENSMUSG00000016833	0.11974	0.621813	0.733498	2239.09	2573.7	1685.21	1661.77	1779.18	1946.01	1214.91	2571.52	Mrps18c
ENSMUSG00000016918	-0.109017	0.591483	0.708892	815.547	648.098	928.348	1159.35	851.404	849.992	1154.81	975.572	Sulf1
ENSMUSG00000016921	-0.15492	0.187799	0.305018	16742.8	15718.9	15414.6	14460.7	17709.4	18257	14562.1	18877.7	Srsf6
ENSMUSG00000016933	-0.208315	0.424228	0.557852	2162.56	1607.78	2662.25	2730.06	2491.72	2675.37	3777.76	1639.74	Plcg1
ENSMUSG00000016940	0.654989	4.31408e-05	0.000347088	2331.33	2733.23	2148.86	2266.52	1376.48	1499.19	1258.99	1889.11	Kctd2
ENSMUSG00000016942	0.538659	0.421182	0.555278	31.4478	17.4488	27.5223	7.16282	18.2258	23.0156	12.0209	3.64927	Tmprss6
ENSMUSG00000016946	-0.161828	0.0982544	0.186219	2854.42	3022.38	3229.64	2634.9	3274.56	3326.95	3252.85	3279.48	Kctd5
ENSMUSG00000016984	-0.0583985	0.677753	0.778978	941.339	1109.25	936.817	875.911	1009.36	1076.18	1096.3	835.683	Etaa1
ENSMUSG00000016995	2.33928	0.000472456	0.00259963	103.778	7.47806	44.4591	88.0004	17.3579	10.3174	9.6167	10.9478	Matn4
ENSMUSG00000017009	1.51728	6.37344e-08	1.13686e-06	1705.52	2046.5	2108.63	2367.82	749.86	534.122	435.957	1158.04	Sdc4
ENSMUSG00000017057	-0.593667	0.00279925	0.0111035	269.403	392.598	298.511	261.955	434.815	522.217	519.302	363.711	Il13ra1
ENSMUSG00000017119	0.184413	0.148693	0.254899	3835.59	4348.49	3632.94	3616.2	3151.32	3377.74	3969.29	3078.77	Nbr1
ENSMUSG00000017132	-0.215928	0.0970907	0.184377	731.686	636.881	720.872	694.794	792.387	911.102	836.653	690.928	Cyth1
ENSMUSG00000017144	0.121006	0.413631	0.547571	1925.66	1879.49	2521.47	2292.1	2223.54	2034.9	1977.03	1688.4	Rnd3
ENSMUSG00000017146	-0.515367	0.00202318	0.00854308	842.802	825.079	934.7	1098.98	1200.3	1246.02	1662.89	1181.15	Brca1
ENSMUSG00000017167	-0.0984679	0.843819	0.898767	29.3513	12.4634	26.4637	45.0235	23.4331	38.0949	42.4738	17.0299	Cntnap1
ENSMUSG00000017176	-0.367923	0.0178284	0.0488091	1596.5	1334.83	1926.56	1897.12	2351.99	2315.85	2155.74	1893.97	Nt5c3b
ENSMUSG00000017188	0.324995	0.171915	0.285013	4031.61	5472.69	3727.15	3397.22	3110.53	3111.87	2303.2	4751.35	Coa3
ENSMUSG00000017195	0.260503	0.667463	0.770836	26.2065	13.7098	11.644	11.2559	10.4147	9.52372	8.01392	25.5449	Zpbp2
ENSMUSG00000017210	-0.762609	3.11773e-06	3.51922e-05	1529.41	1449.5	1905.39	1832.66	2877.94	2766.64	3445.98	2303.91	Med24
ENSMUSG00000017221	-0.51944	1.1018e-10	3.64562e-09	8053.79	7697.41	8143.42	8231.11	11543.9	10859.4	11384.6	12267.6	Psmd3
ENSMUSG00000017264	-0.477245	0.00140755	0.00634864	1953.96	2121.28	2421.96	2631.83	3172.15	3113.46	3714.45	2706.54	Exosc10
ENSMUSG00000017286	0.085417	0.449227	0.581898	2538.89	2637.26	2783.99	2606.24	2516.89	2858.7	2334.45	2245.52	Glod4
ENSMUSG00000017288	-0.197328	0.127283	0.226806	1225.42	1383.44	1225.8	1263.73	1444.18	1395.22	1724.59	1277.24	Vps53
ENSMUSG00000017291	-0.274093	0.0223924	0.0584787	2491.72	2295.76	2248.36	2218.43	2628.85	2558.7	3290.51	2711.41	Taok1
ENSMUSG00000017299	0.186097	0.0929647	0.178575	1939.28	2250.9	2056.76	2241.96	1771.37	1895.22	1728.6	2069.14	Dnttip1
ENSMUSG00000017300	-2.27923	0.0011616	0.00544318	19.917	8.7244	4.2342	1.02326	56.4131	51.5868	32.8571	23.112	Tnnc2
ENSMUSG00000017307	-0.418028	0.0227879	0.0592438	461.235	378.888	460.469	462.514	501.643	546.026	529.72	783.377	Acot8
ENSMUSG00000017309	0.988961	0.00516181	0.0181055	54.5096	109.678	63.513	55.2561	44.2626	29.3648	28.8501	40.142	Cd300lg
ENSMUSG00000017311	1.88739	6.88713e-05	0.000510514	192.88	157.039	123.85	298.792	40.791	34.1266	109.791	23.112	Pyy
ENSMUSG00000017314	0.333041	0.181655	0.297182	1957.1	1827.14	2319.28	2885.59	1559.6	1608.71	2692.68	1273.6	Mpp2
ENSMUSG00000017316	-0.609455	0.426103	0.55968	6.28957	16.2025	13.7611	5.1163	6.94315	12.6983	6.41113	37.7091	Ppy
ENSMUSG00000017344	3.31333	0.0205836	0.0547359	62.8957	11.2171	585.378	238.42	4.33947	0.793643	75.3308	9.73139	Vtn
ENSMUSG00000017376	0.0146614	0.912715	0.944136	1904.69	2158.67	1574.06	1667.91	1662.02	1829.35	1883.27	1855.05	Nlk
ENSMUSG00000017386	-0.0148021	0.904297	0.938261	2774.75	2452.8	3106.84	3302.06	3022.87	2932.51	3014.03	2788.04	Traf4
ENSMUSG00000017390	2.18005	1.42447e-65	3.52821e-62	1316.62	1202.72	1419.52	1305.68	269.047	271.426	283.693	336.949	Aldoc
ENSMUSG00000017400	1.14713	0.0295339	0.0725502	26.2065	14.9561	29.6394	58.3258	11.2826	17.4601	18.432	10.9478	Stac2
ENSMUSG00000017404	0.631738	0.007917	0.0255996	49945.5	71285.8	45202.2	46039.6	31685.9	33512.4	23411.9	48521.9	Rpl19
ENSMUSG00000017405	0.31659	0.0146558	0.0417863	570.254	513.493	598.081	644.654	479.077	500.789	424.738	464.674	Nek8
ENSMUSG00000017412	-0.70294	0.0617835	0.12956	26.2065	23.6805	34.9321	22.5117	59.8847	46.8249	39.2682	27.9777	Cacnb4
ENSMUSG00000017418	-0.245194	0.137387	0.240123	1644.72	1432.05	1632.28	1664.84	1797.41	1915.85	2380.13	1458.49	Arl5b
ENSMUSG00000017421	0.0160648	0.882844	0.924767	8726.78	9726.46	7996.29	8013.15	8143.45	8791.98	8006.7	9138.99	Zfp207
ENSMUSG00000017428	-0.258755	0.0550693	0.118314	4491.8	5697.03	4228.91	4058.25	5346.22	5679.31	5297.2	5780.44	Psmd11
ENSMUSG00000017446	0.0825756	0.86433	0.912986	20.9652	29.9122	43.4005	30.6978	32.98	38.0949	36.0626	9.73139	C1qtnf1
ENSMUSG00000017453	-1.05724	0.0181485	0.0494746	19.917	14.9561	48.6933	39.9072	80.7141	58.7296	40.0696	79.0675	Pipox
ENSMUSG00000017466	0.0419635	0.712116	0.805138	2339.72	2607.35	2460.07	2069.03	2258.26	2128.55	2360.9	2457.18	Timp2
ENSMUSG00000017478	-0.847106	0.00051457	0.00278365	1553.52	1454.48	2043	2098.71	2893.56	2909.5	4815.56	2241.87	Zc3h18
ENSMUSG00000017485	-0.129674	0.210379	0.332471	6639.69	5883.99	6509.02	5757.89	6648.93	7215.01	7098.73	6156.32	Top2b
ENSMUSG00000017491	0.653066	0.000850974	0.00421789	942.387	854.991	1237.44	1222.8	642.241	689.676	844.667	529.144	Rarb
ENSMUSG00000017493	0.346778	0.00589984	0.0201957	18080.4	18652.8	16231.8	18467.8	13883.7	13130	12432	16729.5	Igfbp4
ENSMUSG00000017499	-0.763504	2.82005e-11	1.0403e-09	1059.79	1104.26	1250.15	1103.07	1877.25	1939.66	2121.28	1727.32	Cdc6
ENSMUSG00000017548	-0.0970399	0.311317	0.445909	3628.03	3653.03	3644.59	3375.74	3694.62	4197.58	3873.13	3526.41	Suz12
ENSMUSG00000017550	-0.505957	0.0018476	0.00793307	567.109	530.942	631.954	649.77	778.501	734.12	1064.25	802.839	Atad5
ENSMUSG00000017561	-0.119044	0.216695	0.340621	1984.36	2010.35	1853.52	1815.26	2046.49	2257.12	2061.18	1953.58	Crlf3
ENSMUSG00000017607	-0.103303	0.898832	0.935187	6.28957	23.6805	9.52695	8.18608	14.7542	10.3174	24.0417	1.21642	Tns4
ENSMUSG00000017615	-0.00308594	0.978115	0.986536	5896.47	7000.71	5482.23	5557.33	5965.03	6055.5	5762.01	6203.76	Tnfaip1
ENSMUSG00000017631	-0.795171	0.000110825	0.000757983	1640.53	1373.47	1684.15	1695.54	2426.63	2522.99	3990.93	2153.07	Abr
ENSMUSG00000017639	0.571584	0.548815	0.672589	70.2335	28.6659	224.413	254.792	69.4315	33.333	260.452	25.5449	Rab11fip4
ENSMUSG00000017652	1.11391	6.06837e-15	3.81208e-13	368.988	431.235	377.902	409.304	173.579	192.062	168.292	200.71	Cd40
ENSMUSG00000017664	-0.492069	8.71038e-06	8.63962e-05	1273.64	1230.14	1511.61	1469.4	1949.29	1992.84	1916.93	1856.26	Slc35c2
ENSMUSG00000017667	-0.198737	0.305586	0.440419	1445.55	1287.47	1492.56	1732.38	1640.32	1642.84	2281.56	1271.16	Zfp334
ENSMUSG00000017670	-0.787675	0.000616572	0.00322478	1058.74	840.035	1333.77	1098.98	1869.44	1845.22	2524.38	1237.1	Elmo2
ENSMUSG00000017677	1.03189	1.97891e-13	1.03656e-11	13895.8	11228.3	11739.3	11628.3	6295.7	5715.02	4883.68	6825.35	Wsb1
ENSMUSG00000017679	-0.688308	0.000178253	0.00113166	747.41	601.984	694.409	759.259	1091.81	1221.42	1381.6	819.869	Ttpal
ENSMUSG00000017686	-0.37356	1.01185e-05	9.91158e-05	2157.32	2359.33	2222.95	2137.59	2852.77	2999.97	2754.38	2891.44	Rhot1
ENSMUSG00000017692	-0.548223	0.35075	0.485844	32.4961	3.73903	34.9321	57.3026	59.8847	39.6821	46.4807	42.5748	Rhbdl3
ENSMUSG00000017697	-1.51208	0.000144204	0.000946284	18.8687	46.1147	23.2881	55.2561	92.8646	87.3007	84.9475	144.754	Ada
ENSMUSG00000017707	0.234246	0.172551	0.285842	9784.47	12626.7	8658.94	7669.34	8537.47	9146.74	7681.34	7564.94	Serinc3
ENSMUSG00000017713	-0.230696	0.367353	0.501549	110.067	93.4757	119.616	159.629	144.938	115.872	122.613	186.113	Tha1
ENSMUSG00000017715	-0.749586	7.85201e-05	0.000567952	946.58	820.094	1309.43	1139.91	1840.8	1947.6	1932.16	1367.26	Pgs1
ENSMUSG00000017716	-0.197905	0.329145	0.463621	4861.84	6254.15	4477.67	4859.46	5402.64	5953.91	4236.96	7869.04	Birc5
ENSMUSG00000017718	-0.756977	0.0148119	0.042169	77.5713	100.954	103.738	94.14	211.766	167.459	175.505	79.0675	Afmid
ENSMUSG00000017721	-0.148186	0.306953	0.441728	4129.1	4767.26	4002.38	4246.53	4519.12	4524.56	4059.05	5900.87	Pigt
ENSMUSG00000017723	1.33547	0.000768964	0.00387116	382.615	219.356	554.68	713.212	151.013	109.523	314.947	165.434	Wfdc2
ENSMUSG00000017724	0.589848	3.68989e-05	0.000302484	1167.76	1124.2	1099.83	1533.87	838.385	815.865	837.454	780.944	Etv4
ENSMUSG00000017734	-0.0796429	0.702804	0.798089	248.438	195.676	254.052	162.698	243.01	211.903	193.937	262.747	Dbndd2
ENSMUSG00000017737	0.836117	0.275017	0.406812	41.9305	22.4342	10.5855	64.4654	20.8294	4.76186	44.8779	7.29854	Mmp9
ENSMUSG00000017740	0.0433483	0.870538	0.917089	269.403	149.561	174.661	201.582	202.219	170.633	258.048	139.889	Slc12a5
ENSMUSG00000017747	0.485088	0.00136863	0.00620227	686.611	750.298	556.797	559.723	499.039	461.9	434.354	426.965	Ghdc
ENSMUSG00000017754	0.637673	0.361304	0.496023	84.9092	3.73903	130.202	158.605	75.5067	43.6504	78.5364	45.0077	Pltp
ENSMUSG00000017756	-0.958508	5.79095e-06	6.11099e-05	862.719	724.125	1024.68	980.283	1796.54	1510.3	2374.52	1297.92	Slc12a7
ENSMUSG00000017760	0.586332	6.17253e-11	2.16638e-09	5515.95	5314.41	5758.51	6143.66	3803.98	3849.96	3905.18	3579.93	Ctsa
ENSMUSG00000017764	-0.438047	0.00362524	0.0136521	275.693	321.556	342.97	260.931	389.684	390.472	451.183	394.121	Zswim1
ENSMUSG00000017765	-0.291761	0.0227003	0.0590515	1997.99	1774.79	2048.29	2117.13	2458.74	2302.36	2824.91	2129.96	Slc12a4
ENSMUSG00000017774	-0.340266	0.0439177	0.0990691	3928.88	3656.77	4039.43	3365.5	4454.9	4761.86	6093.78	3663.87	Myo1c
ENSMUSG00000017776	-0.0913186	0.504818	0.633187	8332.63	8863.99	7640.61	6193.8	8401.21	8802.29	8241.51	7609.94	Crk
ENSMUSG00000017778	0.577132	0.1233	0.221508	23331.2	39016.8	16057.1	15277.3	12966.3	15564.1	7724.61	26541.1	Cox7c
ENSMUSG00000017781	-0.18034	0.0507917	0.110952	4449.87	5085.08	4634.33	4265.97	5071.1	5363.44	5203.44	5248.87	Pitpna
ENSMUSG00000017801	-0.46381	0.000546383	0.00292563	613.233	665.547	768.507	657.956	865.29	1064.28	944.039	855.146	Mlx
ENSMUSG00000017802	-0.23884	0.174192	0.287907	1427.73	1434.54	1711.68	1873.59	1856.42	1960.3	2332.05	1457.28	Retreg3
ENSMUSG00000017817	-0.355035	0.0435143	0.0984023	11855.8	8815.38	12762.9	11057.4	14717.7	15058.6	16467.8	10659.5	Jph2
ENSMUSG00000017830	-0.455254	0.349235	0.484481	17.8204	14.9561	20.1124	46.0467	27.7726	23.0156	43.2751	42.5748	Dhx58
ENSMUSG00000017831	-0.582212	0.042077	0.0957124	1805.11	874.933	2413.49	1595.26	2785.07	2934.89	2559.64	1734.62	Rab5a
ENSMUSG00000017832	-1.48061	0.0828323	0.163384	8.38609	0	2.1171	11.2559	10.4147	11.9046	15.2264	24.3285	Hspb9
ENSMUSG00000017837	-0.437839	0.00738844	0.0242707	1495.87	1359.76	1913.86	1600.38	2240.9	2454.74	2223.06	1707.86	Nkiras2
ENSMUSG00000017843	0.116069	0.369141	0.503435	4978.19	6194.32	4870.39	4479.83	4716.13	4858.68	4404.45	4955.71	Ppp2r5c
ENSMUSG00000017858	0.557038	0.000830064	0.00412723	1950.81	2568.71	1650.28	1703.73	1367.8	1270.62	1262.99	1449.98	Ift52
ENSMUSG00000017861	-1.2706	1.24226e-05	0.000118019	886.829	766.501	1407.87	1413.12	2733	2726.96	3789.78	1544.86	Mybl2
ENSMUSG00000017897	2.63231	0.0757493	0.152467	17.8204	18.6951	157.724	72.6515	0	3.17457	38.4668	1.21642	Eya2
ENSMUSG00000017929	-0.467801	0.00309054	0.0120305	1597.55	1313.65	1687.33	1488.84	2140.23	2243.63	2409.78	1622.71	B4galt5
ENSMUSG00000017943	1.78564	2.35374e-07	3.64694e-06	106.923	95.9684	85.7425	85.9539	36.4515	12.6983	29.6515	30.4106	Gdap1l1
ENSMUSG00000017950	2.37046	0.172597	0.285844	3.14478	0	218.061	40.9304	1.73579	7.93643	38.4668	2.43285	Hnf4a
ENSMUSG00000017969	-0.170659	0.308402	0.442786	995.848	1404.63	1032.09	1127.63	1290.56	1283.32	1051.43	1508.36	Ptgis
ENSMUSG00000017978	-0.399105	0.496189	0.62551	18.8687	9.97074	33.8736	19.4419	29.5084	34.9203	36.0626	7.29854	Cadps2
ENSMUSG00000017999	-0.49768	0.000131149	0.000876588	1729.63	1839.6	1895.86	2130.43	2664.43	2815.85	2979.57	2261.33	Ddx27
ENSMUSG00000018001	0.237873	0.0300968	0.0735161	1038.83	942.235	1034.2	1043.73	936.457	775.389	879.928	851.496	Cyth3
ENSMUSG00000018008	-1.28912	0.000963572	0.0046679	26.2065	9.97074	26.4637	17.3954	44.2626	46.8249	45.6793	60.8212	Cyth4
ENSMUSG00000018012	0.998229	4.68174e-09	1.09102e-07	406.725	300.369	345.087	369.397	157.089	190.474	164.285	201.926	Rac3
ENSMUSG00000018040	-0.762454	9.2892e-05	0.000652842	1556.67	1245.1	2052.53	2043.45	2962.99	3065.84	3315.36	2357.43	Rrp7a
ENSMUSG00000018042	0.244968	0.0438369	0.0989769	7056.9	8323.08	6147	6826.17	5603.99	5918.99	6163.5	6237.82	Cyb5r3
ENSMUSG00000018068	-0.487492	0.00112827	0.00531143	860.623	745.313	798.147	806.329	1087.47	1088.88	1385.61	936.646	Ints2
ENSMUSG00000018076	-0.0178801	0.919265	0.948897	1063.99	1250.08	966.456	1073.4	1039.74	929.356	1448.92	987.736	Med13l
ENSMUSG00000018102	0.515107	0.0263316	0.0662992	648.874	810.123	507.045	468.653	400.967	469.837	314.146	519.413	Hist1h2bc
ENSMUSG00000018126	-0.117655	0.68435	0.783888	465.428	483.581	484.816	509.584	568.47	603.169	238.013	700.66	Baiap2l2
ENSMUSG00000018143	0.249557	0.0874681	0.170453	1388.95	1347.3	1646.05	1283.17	1190.75	1092.05	1420.07	1060.72	Mafk
ENSMUSG00000018160	0.00644034	0.960211	0.974829	2169.9	2254.63	2011.24	2164.2	1924.12	1936.49	2562.85	2137.26	Med1
ENSMUSG00000018166	-0.53249	0.0708685	0.14476	232.714	164.517	240.291	311.071	336.743	296.029	518.5	220.173	Erbb3
ENSMUSG00000018167	-0.575822	9.61695e-05	0.000671521	894.167	863.716	1029.97	919.911	1460.67	1523.79	1460.94	1077.75	Stard3
ENSMUSG00000018169	1.2299	7.09264e-12	2.89346e-10	337.54	351.469	357.79	477.863	150.146	159.522	184.32	155.702	Mfng
ENSMUSG00000018171	0.0657423	0.657884	0.762482	3369.11	3904.79	3448.76	2923.45	3239.85	3647.58	2638.98	3511.81	Vmp1
ENSMUSG00000018189	-0.224154	0.0373923	0.087336	1989.6	2121.28	2102.28	2122.24	2449.2	2686.48	2122.08	2479.07	Uchl5
ENSMUSG00000018196	0.27942	0.18738	0.304451	1720.2	2102.58	1413.16	1387.54	1312.26	1371.42	996.931	1778.41	Glrx2
ENSMUSG00000018199	0.302069	0.0219616	0.0576663	2558.81	2381.76	2040.88	2412.85	1821.71	1761.89	1793.51	2246.73	Trove2
ENSMUSG00000018209	-0.390928	0.00709747	0.0234616	1461.28	1736.16	1472.44	1361.96	1885.07	1838.87	2400.17	1780.84	Stk4
ENSMUSG00000018217	-0.0870018	0.616073	0.728496	3328.23	2685.87	2563.81	3127.08	3077.55	2465.06	2924.28	3970.41	Pmp22
ENSMUSG00000018238	0.7515	0.0761728	0.153212	48.22	26.1732	39.1663	27.628	18.2258	31.7457	17.6306	15.8135	Gdf9
ENSMUSG00000018239	0.0837981	0.724648	0.814465	944.483	1270.02	844.723	825.771	801.934	912.689	653.936	1299.14	Zcchc10
ENSMUSG00000018259	2.72915	0.164741	0.275645	3.14478	201.908	7.40985	66.5119	3.47157	0	38.4668	0	Prl8a2
ENSMUSG00000018263	-0.802529	7.90071e-12	3.18564e-10	2446.64	2667.17	2085.34	2115.08	3922.01	4151.55	4235.35	3931.48	Tbx5
ENSMUSG00000018286	-0.0542257	0.787557	0.860679	13558.2	16868	11700.2	11746	13696.2	14424.5	9974.12	17842.5	Psmb6
ENSMUSG00000018287	0.314156	0.066301	0.137126	6330.45	7751.01	6155.47	5576.77	5419.13	5634.07	3865.11	5844.91	Spag7
ENSMUSG00000018293	0.287047	0.219444	0.343883	87622.1	107288	73490.9	68499.1	62829.4	67505.7	47545.8	98237.1	Pfn1
ENSMUSG00000018322	0.178334	0.33498	0.469931	2196.11	2931.4	1843.99	1859.26	2039.55	1795.22	1709.37	2260.11	Tomm34
ENSMUSG00000018326	-0.038734	0.830948	0.889597	15231.2	21317.5	13596	12292.4	15141.3	15741.9	15571	17680.7	Ywhab
ENSMUSG00000018334	-0.703484	8.08834e-06	8.09675e-05	620.571	577.057	597.022	616.003	1031.93	923.007	1194.07	773.645	Ksr1
ENSMUSG00000018339	0.72323	0.00246024	0.0100088	70680.1	113079	62182.4	51813.8	41582.5	45859.1	38537.3	54383.9	Gpx3
ENSMUSG00000018340	-0.0214519	0.8621	0.91163	14692.4	14246.9	13946.4	12477.6	14689.1	15494.3	14321.7	11682.5	Anxa6
ENSMUSG00000018347	0.397908	0.0358678	0.0844567	415.111	585.781	421.303	344.839	302.027	342.854	349.407	345.464	Zkscan6
ENSMUSG00000018362	-0.715276	6.45567e-12	2.65233e-10	7937.43	8573.59	7978.29	7049.24	13572.1	13597.5	11843	12763.9	Kpna2
ENSMUSG00000018363	-0.143278	0.506169	0.634216	1491.68	1449.5	1881.04	1588.1	1614.28	1692.84	2517.17	1252.92	Smurf2
ENSMUSG00000018372	0.356579	0.00433798	0.0157479	850.14	851.252	810.849	964.935	683.032	669.041	758.918	602.13	Cep95
ENSMUSG00000018377	0.242369	0.0791938	0.157859	2279.97	2228.46	2287.53	2594.99	1805.22	1745.22	2403.37	1985.2	Vezf1
ENSMUSG00000018378	0.225716	0.110809	0.204189	2376.41	1834.62	2098.05	2470.15	1921.52	1803.16	1663.69	2123.88	Cuedc1
ENSMUSG00000018379	-0.363085	4.86681e-05	0.000385029	18312.1	15959.4	18164.7	17387.2	22081.8	23949.8	21677.6	22097.5	Srsf1
ENSMUSG00000018381	-0.796319	0.0118581	0.0353511	319.72	154.547	401.19	393.955	644.845	562.693	657.943	339.382	Abi3
ENSMUSG00000018387	0.144376	0.656646	0.761381	104.826	52.3464	145.021	88.0004	98.072	74.6024	99.3726	81.5004	Shroom1
ENSMUSG00000018395	0.64936	0.00440746	0.01595	2366.97	3328.98	1801.65	2200.01	1424.21	1310.3	1354.35	2095.9	Kif3a
ENSMUSG00000018398	-0.615696	0.000768601	0.00387046	2359.64	1916.88	2419.84	2238.89	3596.55	3305.52	4322.71	2464.47	2023-09-08
ENSMUSG00000018401	-0.53632	0.00409081	0.0150587	1442.41	1336.08	1555.01	1692.47	2065.59	2240.45	2836.12	1594.73	Mtmr4
ENSMUSG00000018405	-0.356254	0.0137632	0.0398176	502.117	425.003	537.743	565.863	656.996	728.564	581.81	633.757	Mrm1
ENSMUSG00000018411	1.53685	4.47582e-08	8.31744e-07	100.633	123.388	123.85	93.1167	35.5836	36.5076	28.0487	53.5226	Mapt
ENSMUSG00000018412	0.0414814	0.810826	0.87737	2122.73	2083.89	1956.2	2156.01	1873.78	1701.57	2740.76	1765.03	Kansl1
ENSMUSG00000018415	0.327692	0.0268277	0.0672458	1659.4	1879.49	1891.63	1832.66	1388.63	1523	1722.99	1148.3	Gid4
ENSMUSG00000018417	0.235601	0.0853093	0.167224	3418.38	3524.66	2912.07	2908.11	2638.4	2690.45	3167.9	2339.18	Myo1b
ENSMUSG00000018425	0.397546	0.00965602	0.0300298	1376.37	1392.17	1723.32	1848.01	1155.17	1242.84	1369.58	1043.69	Dhx40
ENSMUSG00000018427	0.731332	4.05668e-09	9.60856e-08	2583.96	2905.23	2321.4	2321.78	1441.57	1576.97	1409.65	1676.23	Ypel2
ENSMUSG00000018428	-1.11756	1.18293e-17	1.09093e-15	1083.9	1198.98	1245.91	1028.38	2511.68	2446.01	2804.87	2120.23	Akap1
ENSMUSG00000018433	-0.767001	8.3513e-10	2.28744e-08	1252.67	1309.91	1509.49	1325.12	2340.71	2405.53	2485.92	1948.71	Nol11
ENSMUSG00000018442	-0.074133	0.616349	0.728691	1338.63	1722.45	1397.29	1351.73	1429.42	1528.56	1343.93	1816.12	Derl2
ENSMUSG00000018446	-0.456238	0.006729	0.022449	8516.08	9676.61	9304.65	8374.36	12705.1	12406.2	8934.71	15171.2	C1qbp
ENSMUSG00000018449	0.602737	5.99103e-05	0.000456984	768.376	948.467	857.425	804.283	547.641	618.248	450.382	609.428	Rpain
ENSMUSG00000018451	1.01637	1.90207e-09	4.78638e-08	1539.9	1692.53	1680.98	1525.68	727.295	786.5	632.298	1041.26	6330403K07Rik
ENSMUSG00000018470	-0.0559462	0.915005	0.945771	25.1583	26.1732	53.986	23.535	57.281	32.5394	31.2543	12.1642	Kcnab3
ENSMUSG00000018474	-0.190186	0.268283	0.399132	3442.49	3216.81	3256.1	4156.48	4013.14	3769.8	5098.45	3171.22	Chd3
ENSMUSG00000018476	-0.00852989	0.971363	0.982412	3634.32	3184.41	4094.47	4796.02	3573.12	3313.46	5967.16	2947.39	Kdm6b
ENSMUSG00000018481	-0.432187	0.000436233	0.00244612	3826.15	3997.02	3588.48	3415.64	4903.6	4983.28	5774.83	4338.98	Appbp2
ENSMUSG00000018486	0.539922	0.428603	0.562069	44.027	8.7244	49.7518	86.9771	12.1505	18.2538	64.9127	35.2763	Wnt9b
ENSMUSG00000018500	0.594632	0.391163	0.525205	17.8204	6.23172	6.3513	34.7909	11.2826	14.2856	8.01392	9.73139	Adora2b
ENSMUSG00000018501	0.282761	0.246744	0.374544	7807.45	10708.6	5151.96	6945.89	5072.84	5037.25	7034.62	8021.1	Ncor1
ENSMUSG00000018507	0.508586	0.0213794	0.0565163	339.637	506.015	360.966	304.932	250.821	249.998	221.184	341.815	Trpv2
ENSMUSG00000018509	-0.147109	0.539725	0.664425	317.623	302.861	294.277	269.117	354.101	297.616	208.362	453.726	Cenpv
ENSMUSG00000018537	0.00505702	0.970388	0.98177	2354.39	1987.92	2402.91	2560.2	2525.57	2276.96	2513.97	1954.79	Pcgf2
ENSMUSG00000018541	0.379345	0.00761393	0.0248093	1166.71	1319.88	1072.31	1228.94	763.746	888.086	978.499	1052.21	Cwc25
ENSMUSG00000018547	-0.477039	0.0305601	0.0742816	1106.96	1255.07	1139	1246.33	1412.06	1488.87	2475.5	1228.59	Pip4k2b
ENSMUSG00000018548	-0.76391	0.000217806	0.0013453	1292.51	1117.97	1696.86	1589.12	2328.56	2226.17	3233.62	1884.24	Trim37
ENSMUSG00000018554	1.30496	0.00907158	0.028565	189.735	47.361	280.516	368.374	115.43	104.761	85.7489	52.3062	Ybx2
ENSMUSG00000018559	-0.00387421	0.966287	0.979221	3858.65	3675.47	3895.46	3751.27	3679	3673.77	3652.74	4222.21	Ctdnep1
ENSMUSG00000018565	0.0785103	0.59672	0.712767	3282.11	3938.44	3317.5	3091.27	3169.55	3276.16	2638.18	3825.65	Elp5
ENSMUSG00000018566	0.672556	2.28575e-05	0.000200254	788.293	1018.26	792.854	940.376	649.184	547.614	463.204	560.771	Slc2a4
ENSMUSG00000018567	0.770584	0.000164639	0.00106155	13157.8	16783.3	12118.3	11977.3	7315.48	8057.86	5717.93	10586.5	Gabarap
ENSMUSG00000018569	2.19913	0.00829381	0.0265899	216.99	93.4757	627.72	575.072	59.8847	34.1266	203.553	31.627	Cldn7
ENSMUSG00000018570	1.07932	2.84501e-06	3.24092e-05	322.864	259.239	391.663	460.467	191.804	181.744	176.306	127.724	2810408A11Rik
ENSMUSG00000018572	0.00226867	0.983571	0.989679	3370.16	3534.63	3638.24	3498.53	3353.54	3399.97	3202.36	4068.94	Phf23
ENSMUSG00000018574	-0.52094	0.00951504	0.0296605	759.989	618.186	1028.91	1035.54	1341.76	1284.91	1315.89	997.467	Acadvl
ENSMUSG00000018581	0.467789	0.698874	0.79498	5.24131	0	32.815	26.6048	13.0184	10.3174	23.2404	0	Dnah11
ENSMUSG00000018583	-0.238642	0.00595803	0.0203708	14687.2	16910.4	15199.7	14672.5	17578.3	18113.3	18174.8	18658.7	G3bp1
ENSMUSG00000018585	0.492522	0.0752067	0.15155	2916.26	4322.32	2280.12	2408.75	2040.42	1982.52	1360.76	3095.8	Atox1
ENSMUSG00000018593	0.24943	0.141261	0.245413	26843.9	34638.4	25343.8	23741.7	21253.8	20290.3	22720.3	28750.2	Sparc
ENSMUSG00000018599	-0.398651	0.0141582	0.0406414	877.395	767.747	834.137	643.631	1090.94	1212.69	875.12	936.646	Mief2
ENSMUSG00000018604	-0.158698	0.389831	0.523782	1558.76	1039.45	1263.91	1796.85	1465.87	1573	1768.67	1510.8	Tbx3
ENSMUSG00000018648	0.472472	0.0268334	0.0672503	129.984	139.59	138.67	143.256	107.619	115.078	72.9266	102.18	Dusp14
ENSMUSG00000018651	-0.352259	0.000583967	0.0030812	1047.21	1078.09	1061.73	966.981	1434.63	1298.4	1342.33	1223.72	Tada2a
ENSMUSG00000018654	-2.9002	4.87767e-09	1.13516e-07	4.19305	7.47806	7.40985	10.2326	84.1857	47.6186	51.2891	35.2763	Ikzf1
ENSMUSG00000018659	-0.523168	0.000223439	0.00137522	839.657	806.384	820.376	788.934	1364.33	1270.62	970.485	1071.67	Pnpo
ENSMUSG00000018661	-0.640868	0.00758296	0.0247503	538.806	446.191	692.292	634.421	997.21	864.277	1172.44	569.286	Cog1
ENSMUSG00000018666	0.241237	0.0359092	0.0845112	8213.13	9785.04	8315.97	8611.76	7008.24	7239.61	6879.15	8423.73	Cbx1
ENSMUSG00000018669	0.249204	0.0227855	0.0592438	2846.03	2731.98	3152.36	3202.8	2673.11	2657.91	2286.37	2423.12	Cdk5rap3
ENSMUSG00000018672	0.742015	7.242e-05	0.000532492	1989.6	2001.63	1894.8	1843.92	1269.73	1115.86	789.371	1449.98	Copz2
ENSMUSG00000018677	0.165431	0.264451	0.394585	8506.64	10354.6	8644.12	8304.78	8201.6	7856.27	6436.78	9438.23	Slc25a39
ENSMUSG00000018678	-0.737171	4.72645e-08	8.72706e-07	654.115	621.925	634.071	552.561	940.797	984.117	1213.31	964.624	Sp2
ENSMUSG00000018697	-0.39101	0.0132487	0.0386059	625.812	573.318	685.94	790.98	940.797	923.007	928.813	715.257	Aatf
ENSMUSG00000018698	1.314	0.0323269	0.0778449	78.6196	105.939	62.4544	38.8839	10.4147	31.7457	63.3099	8.51496	Lhx1
ENSMUSG00000018707	-0.510957	0.0604215	0.127428	5596.67	4966.68	5666.42	7596.69	7434.38	6368.19	14019.5	6129.56	Dync1h1
ENSMUSG00000018727	-0.261113	0.622061	0.733565	35.6409	17.4488	77.2741	27.628	52.0736	38.0949	74.5294	24.3285	Cpsf4l
ENSMUSG00000018733	0.0519082	0.707814	0.801835	522.034	415.032	547.27	510.607	485.153	515.868	484.041	439.129	Pex12
ENSMUSG00000018736	-0.243235	0.0625585	0.130853	1371.13	1559.18	1763.54	1346.61	1717.56	1884.9	1900.9	1643.39	Ndel1
ENSMUSG00000018740	-0.456	0.137264	0.240076	66.0405	37.3903	79.3912	80.8376	105.883	101.586	71.3239	83.9332	Slc25a35
ENSMUSG00000018750	1.22309	6.93056e-11	2.39367e-09	1253.72	1378.46	876.479	966.981	415.721	442.853	541.741	516.98	Zbtb4
ENSMUSG00000018752	0.0210608	0.95501	0.971938	49.2683	37.3903	35.9907	20.4652	43.3947	34.1266	30.4529	32.8434	Tnfsfm13
ENSMUSG00000018761	0.0651595	0.668462	0.771625	2842.88	3242.98	2587.1	2502.89	2507.34	2840.45	2206.23	3129.86	Mpdu1
ENSMUSG00000018765	-0.438484	0.00324301	0.0124922	5488.7	4600.25	5937.41	6123.19	7916.93	7337.23	8591.72	6169.7	Fxr2
ENSMUSG00000018770	-0.196735	0.453535	0.585902	37436.6	47813.5	31151	26749	39148.9	40682.1	25322.4	58912.6	Atp5g3
ENSMUSG00000018774	-0.92667	0.0963042	0.183338	55.5579	4.98537	69.8643	68.5584	99.8078	93.6499	111.393	74.2018	Cd68
ENSMUSG00000018796	-0.993148	1.07043e-07	1.79488e-06	784.099	838.789	842.606	632.375	1433.76	1580.94	1969.82	1177.5	Acsl1
ENSMUSG00000018800	0.345593	0.17898	0.294029	88.054	113.417	76.2156	105.396	66.8278	65.0787	71.3239	99.7467	Abca5
ENSMUSG00000018809	0.17359	0.317639	0.452079	638.391	786.442	512.338	603.724	568.47	561.899	478.431	644.704	Smyd4
ENSMUSG00000018819	-0.680942	9.29349e-05	0.000652879	1219.13	1248.84	1442.8	999.725	2036.08	1826.17	1597.17	2415.82	Lsp1
ENSMUSG00000018820	0.14079	0.495825	0.625208	811.354	695.459	1009.86	1096.94	896.534	772.215	992.123	615.51	Zfyve27
ENSMUSG00000018821	0.109957	0.608837	0.72226	664.598	967.162	607.608	605.77	618.808	670.628	516.898	830.817	Avpi1
ENSMUSG00000018822	-0.698063	0.00378309	0.0141513	638.391	850.006	1115.71	611.91	915.628	1587.29	1367.17	1346.58	Sfrp5
ENSMUSG00000018830	-0.413095	0.307159	0.441904	201.266	132.112	123.85	147.349	222.181	168.252	341.393	71.769	Myh11
ENSMUSG00000018841	-0.202341	0.15514	0.26314	485.345	420.018	555.739	526.979	615.337	548.407	609.058	514.547	Rad51d
ENSMUSG00000018844	-1.47567	0.00875831	0.027776	18.8687	1.24634	13.7611	18.4187	33.8479	42.0631	36.864	34.0599	Fndc8
ENSMUSG00000018845	-0.545561	0.00029537	0.00174962	14335	15401.1	14597.4	11247.7	19952.9	21846.6	22689.8	16630.9	Unc45b
ENSMUSG00000018846	-0.23869	0.0607884	0.127938	1664.64	1781.02	1601.59	1327.17	1742.73	1819.82	1993.06	1964.52	Pank3
ENSMUSG00000018848	-0.401655	1.61516e-05	0.000148011	4480.27	4699.96	4834.4	4378.53	5987.6	6622.16	5641	6045.62	Rars
ENSMUSG00000018849	-0.701867	0.0125282	0.0369536	444.463	281.674	728.282	633.398	885.252	772.215	1042.61	697.011	Wwc1
ENSMUSG00000018858	0.00182408	0.993121	0.996281	2613.32	3360.14	2341.51	2532.57	2508.21	2813.46	1892.89	3621.29	Mrpl58
ENSMUSG00000018861	0.423534	0.0126256	0.0371716	589.123	616.94	634.071	824.748	517.265	492.059	411.114	569.286	Fdxr
ENSMUSG00000018865	0.900147	0.000632211	0.00329464	131.033	90.983	130.202	137.117	67.6957	50.7931	58.5016	87.5825	Sult4a1
ENSMUSG00000018882	0.0933837	0.49361	0.623413	3153.17	3866.16	3497.45	3375.74	3189.51	3238.86	2751.18	3845.11	Mrpl45
ENSMUSG00000018893	-0.57612	0.0735508	0.148992	170.867	319.064	194.773	157.582	337.611	299.203	176.306	442.778	Mb
ENSMUSG00000018899	0.0971522	0.594404	0.711275	178.204	248.022	195.832	197.489	208.294	196.823	161.08	199.493	Irf1
ENSMUSG00000018900	-0.541466	0.0192763	0.0518803	219.087	164.517	284.75	284.466	337.611	407.932	375.853	265.18	Slc22a5
ENSMUSG00000018906	1.87793	8.57183e-57	1.35108e-53	5666.9	5429.07	6492.09	6811.84	1675.03	1656.33	1782.29	1522.96	P4ha2
ENSMUSG00000018909	-0.415967	0.0946919	0.181011	1343.87	924.787	1385.64	1708.84	1676.77	1698.4	2531.6	1248.05	Arrb1
ENSMUSG00000018919	-2.62747	0.00534493	0.018683	0	1.24634	3.17565	15.3489	22.5652	30.1584	12.8223	58.3883	Tm4sf5
ENSMUSG00000018920	0.0683404	0.803991	0.872971	148.853	188.198	226.53	164.745	165.768	127.777	141.045	262.747	Cxcl16
ENSMUSG00000018921	0.00875899	0.963782	0.977512	3272.67	4454.43	2561.69	3172.11	2965.59	2871.4	3805.01	3736.85	Pelp1
ENSMUSG00000018923	0.147281	0.46804	0.599793	889.974	1273.76	911.411	953.679	832.31	973.006	677.176	1156.82	Med11
ENSMUSG00000018931	-0.0998358	0.593766	0.710825	1035.68	1094.29	1290.37	1088.75	1092.68	1155.54	1630.03	951.243	Natd1
ENSMUSG00000018932	-0.32081	0.000962029	0.00466172	1285.17	1383.44	1322.13	1314.89	1615.15	1711.09	1521.84	1780.84	Map2k3
ENSMUSG00000018965	-0.291021	0.0484893	0.107124	9837.93	12049.6	10443.7	7776.78	12522.8	12872.1	12177.1	11496.4	Ywhah
ENSMUSG00000018973	3.66844	0.000190926	0.00119981	736.928	512.247	533.509	1391.63	4.33947	22.222	177.909	45.0077	Hoxb1
ENSMUSG00000018974	-0.545323	1.27325e-05	0.000120368	2892.15	2704.56	3107.9	3306.15	4300.41	4394.4	4999.88	3831.73	Sart3
ENSMUSG00000018983	-0.444637	0.00338888	0.0129334	257.872	289.152	243.466	316.187	368.855	341.266	378.257	419.666	E2f2
ENSMUSG00000018986	-1.28136	0.112019	0.205915	3.14478	11.2171	6.3513	2.04652	22.5652	11.9046	16.0278	3.64927	Slfn3
ENSMUSG00000018995	0.0617411	0.638732	0.747256	523.082	554.623	517.631	554.607	557.188	537.296	431.149	535.226	Nars2
ENSMUSG00000018999	-0.540341	0.002858	0.0112926	1120.59	825.079	1088.19	1138.89	1527.49	1449.19	1900.1	1190.88	Slc35b4
ENSMUSG00000019027	1.29126	8.87416e-05	0.000629863	199.17	133.359	169.368	258.885	90.2609	57.9359	112.996	48.6569	Dnah1
ENSMUSG00000019039	-0.509317	0.100822	0.189881	603.799	339.005	1020.44	898.423	1162.98	1131.73	1037	742.018	Dalrd3
ENSMUSG00000019054	0.61776	0.0096284	0.02996	6635.49	8841.56	5645.25	5330.16	4057.4	4137.26	2995.6	6050.49	Fis1
ENSMUSG00000019055	0.0272063	0.862446	0.911885	1836.55	1628.97	2086.4	2086.43	1985.74	1710.3	2237.49	1560.67	Plod1
ENSMUSG00000019066	-0.0808164	0.664427	0.768297	166.674	176.981	196.89	144.28	205.691	176.189	188.327	152.053	Rab3d
ENSMUSG00000019080	-0.0181298	0.9372	0.960467	204.411	203.154	184.188	154.512	191.804	170.633	140.244	255.449	Mfsd3
ENSMUSG00000019082	-0.282689	0.0175422	0.0481625	1043.02	1083.07	889.182	989.493	1287.95	1098.4	1299.86	1183.58	Slc25a22
ENSMUSG00000019087	-0.00361167	0.966639	0.979463	3467.65	3732.8	3376.77	3280.57	3394.33	3630.12	3384.28	3481.4	Atp6ap1
ENSMUSG00000019088	0.716419	0.000197702	0.00123835	346.975	345.237	318.624	277.304	237.803	182.538	150.662	214.091	Dnase1l1
ENSMUSG00000019124	-0.100738	0.665841	0.76947	234.811	221.849	203.242	190.326	256.897	168.252	182.717	306.539	Scrn1
ENSMUSG00000019132	0.135926	0.171054	0.283894	7013.92	7163.98	6131.12	6004.49	5803.6	6007.08	6035.28	6100.36	BC005537
ENSMUSG00000019139	-0.562184	0.00180451	0.00777498	3664.72	3438.66	5260.99	4978.16	6935.34	6854.69	6591.45	5224.54	Isyna1
ENSMUSG00000019143	-0.00519658	0.968252	0.980695	967.545	901.106	979.159	1164.47	1085.73	1068.24	915.991	957.325	Hars2
ENSMUSG00000019158	0.180707	0.509565	0.637342	2100.72	2731.98	1726.49	1762.05	1819.11	1704.75	1065.85	2753.98	Tmem160
ENSMUSG00000019173	-0.138307	0.141035	0.245213	3860.75	3982.07	4452.26	3868.95	4242.26	4580.91	4321.1	4647.95	Rab5c
ENSMUSG00000019179	-0.547511	2.5595e-05	0.000220999	14113.8	15561.8	14414.3	13197	21421.4	21449	17089.7	23770.1	Mdh2
ENSMUSG00000019188	0.201205	0.0869665	0.169705	3842.93	4030.67	3093.08	3694.99	3198.19	2992.03	3163.89	3399.9	H13
ENSMUSG00000019189	0.311252	0.00243211	0.00993123	5723.51	5622.25	6062.32	5661.7	4512.18	4543.61	5276.36	4257.48	Rnf145
ENSMUSG00000019194	0.21172	0.131634	0.232505	307.141	279.181	298.511	292.652	280.33	249.998	225.191	262.747	Scn1b
ENSMUSG00000019210	0.101472	0.597063	0.713087	4937.31	5957.52	4480.84	4232.2	4338.6	4587.26	3413.93	5938.58	Atp6v1e1
ENSMUSG00000019214	-1.12637	0.00214566	0.00894481	425.594	233.066	664.769	801.213	1248.03	1101.58	1627.63	661.734	Chtf18
ENSMUSG00000019230	-1.48242	0.00859123	0.0273404	18.8687	42.3757	121.733	47.07	139.731	147.618	62.5085	294.374	Lhx9
ENSMUSG00000019235	0.352407	0.191779	0.309769	114.26	135.851	73.0399	80.8376	76.3746	80.9516	71.3239	87.5825	Rps6kl1
ENSMUSG00000019254	-0.185799	0.240991	0.368101	2536.79	1961.74	2764.93	2919.36	3081.89	2957.91	3097.38	2445.01	Ppp1r12c
ENSMUSG00000019256	0.170911	0.317469	0.451911	175.06	153.3	171.485	172.931	143.202	149.205	171.498	132.59	Ahr
ENSMUSG00000019261	-0.370303	0.135667	0.237932	1420.39	1030.73	1878.93	1838.8	2021.32	1960.3	2641.39	1350.23	Map1s
ENSMUSG00000019278	2.03863	0.000145833	0.000955389	48.22	18.6951	83.6254	97.2097	16.49	20.6347	12.0209	10.9478	Dpep1
ENSMUSG00000019295	-0.691419	1.49604e-05	0.000138856	416.16	446.191	598.081	588.375	846.196	853.96	836.653	772.429	Tmem129
ENSMUSG00000019297	-0.445443	0.00012459	0.000837746	1345.97	1326.11	1566.65	1386.52	2085.55	1942.84	1940.97	1688.4	Nop9
ENSMUSG00000019302	-0.317086	0.022659	0.0589729	2784.18	2574.94	2642.14	2723.92	3248.53	3122.19	4139.19	2848.86	Atp6v0a1
ENSMUSG00000019303	-0.11756	0.474355	0.605222	719.107	615.693	809.791	853.399	781.104	870.626	671.566	932.997	Psmc3ip
ENSMUSG00000019312	1.83129	0.000304136	0.00179418	353.264	196.922	837.313	713.212	128.448	91.2689	302.926	66.9033	Grb7
ENSMUSG00000019320	0.5289	0.523095	0.649951	27.2548	16.2025	7.40985	21.4885	11.2826	19.0474	19.2334	0	Noxo1
ENSMUSG00000019326	0.5224	0.112621	0.206736	378.422	189.444	277.34	313.118	193.54	210.315	298.919	102.18	Aoc3
ENSMUSG00000019338	-0.323115	0.188331	0.305652	1190.82	987.104	1469.27	1560.47	1524.89	1523.79	2361.7	1103.3	Zfp687
ENSMUSG00000019362	-0.0449364	0.79577	0.867086	4225.54	4794.68	4162.22	3984.58	4052.2	4503.92	3398.7	5758.55	D8Ertd738e
ENSMUSG00000019368	2.80845	0.26125	0.391085	11.5309	0	46.5762	26.6048	0	0	12.0209	0	Sec14l4
ENSMUSG00000019370	-0.07575	0.524199	0.650903	15997.5	18702.6	15988.3	15088	17083.6	17634.7	15344.2	19260.8	Calm3
ENSMUSG00000019373	-0.311847	0.00977292	0.0302577	3082.94	3062.26	3500.62	3246.81	4409.77	4389.64	3607.86	3594.53	Cops3
ENSMUSG00000019428	0.020662	0.859337	0.909598	9530.79	10249.9	9698.43	9373.07	9327.25	9789.59	8202.24	10984.3	Fkbp8
ENSMUSG00000019432	-0.0551083	0.658659	0.763154	14126.4	13080.4	16442.5	16673	16189.7	15531.6	16950.2	13998.6	Ddx39b
ENSMUSG00000019433	-0.320119	0.0122505	0.0362642	3724.47	3114.61	4346.41	4000.95	4939.18	4876.94	4525.46	4619.98	Gipc1
ENSMUSG00000019437	0.105777	0.546134	0.670171	612.185	791.428	602.315	598.607	663.071	646.819	460.8	649.57	Tlcd1
ENSMUSG00000019461	0.571714	0.000107301	0.000736205	3123.82	3245.48	2709.89	2638.99	2076.87	1918.24	1601.18	2290.53	Plscr3
ENSMUSG00000019464	0.204921	0.642281	0.750345	58.7026	21.1878	76.2156	67.5352	62.4883	51.5868	52.8918	26.7613	Ptger1
ENSMUSG00000019467	1.02076	2.00651e-13	1.04158e-11	3927.84	3166.96	3678.46	4118.62	2144.57	1786.49	1801.53	1605.68	Arhgef25
ENSMUSG00000019470	-0.0265961	0.829288	0.88831	1995.89	2101.33	2208.13	2573.5	2266.07	2290.45	2445.85	2039.94	Xab2
ENSMUSG00000019471	0.0378588	0.724351	0.814238	12947.1	14549.8	13054	13695.3	12767.6	13377.6	11830.9	14868.3	Cdc37
ENSMUSG00000019478	0.582814	0.00109075	0.00516142	2343.91	2894.01	1913.86	1812.19	1457.19	1661.09	1294.25	1571.62	Rab4a
ENSMUSG00000019487	-0.166589	0.0851653	0.166979	1985.41	1985.42	2212.37	2004.57	2406.67	2427.75	2181.39	2172.53	Trip10
ENSMUSG00000019494	-0.010914	0.927907	0.954214	6764.43	7916.77	6922.92	6735.1	7277.29	7693.57	6039.29	7544.26	Cops6
ENSMUSG00000019505	0.284957	0.044823	0.100666	45576.3	50490.6	46638.6	41760.3	39201.9	40576.6	29492	42134.5	Ubb
ENSMUSG00000019518	-0.343301	0.101822	0.191473	553.482	567.086	739.926	851.353	854.007	843.642	1085.89	655.652	Ap4m1
ENSMUSG00000019528	0.100168	0.534476	0.659821	48042.9	57778	51294.2	37823.8	48186.3	51993.1	40011.1	41669.8	Gyg
ENSMUSG00000019539	0.349334	0.0240763	0.0617506	8053.79	6512.14	8427.12	9491.76	7535.05	5868.99	5720.33	6376.49	Rcn3
ENSMUSG00000019558	-0.762195	1.43782e-08	2.99987e-07	1203.4	1022	1360.24	1161.4	1954.5	2049.98	2258.32	1788.14	Slc6a8
ENSMUSG00000019564	0.271381	0.130699	0.231277	3876.47	4592.77	2989.34	3474.99	3008.12	2905.53	3851.49	2604.36	Arid3a
ENSMUSG00000019577	0.115628	0.582451	0.701482	565.013	787.689	535.626	496.281	499.039	635.708	423.936	642.272	Pdk4
ENSMUSG00000019578	0.547437	0.00311138	0.0120872	3929.93	4782.22	3404.3	3492.39	2535.99	2731.72	2047.56	3367.06	Ubxn6
ENSMUSG00000019579	-0.135194	0.380573	0.514012	2859.66	3044.82	2697.19	2497.78	3039.36	3048.38	2400.97	3704.01	Mydgf
ENSMUSG00000019590	0.758832	0.00119503	0.00556975	183.446	167.01	245.584	269.117	124.977	123.015	157.874	104.612	Cyb561
ENSMUSG00000019647	0.915401	0.000414474	0.00234688	706.528	553.376	657.359	971.074	324.592	265.87	542.542	398.987	Sema6a
ENSMUSG00000019659	-0.150427	0.395845	0.529565	2491.72	2943.86	2424.08	2122.24	2627.98	2937.27	2111.67	3403.55	Ccdc12
ENSMUSG00000019689	0.418408	0.195333	0.314027	2064.03	2973.77	1804.83	1653.59	1406.86	1561.1	791.775	2599.5	Fmc1
ENSMUSG00000019699	0.160519	0.549384	0.672945	1089.14	955.945	1333.77	1243.26	1021.51	992.054	1544.28	575.368	Akt3
ENSMUSG00000019710	0.279496	0.0436918	0.0987137	3107.05	3002.44	3532.38	3261.13	2898.76	2844.42	2098.84	2790.48	Mrpl24
ENSMUSG00000019715	-0.364662	0.0130142	0.0380634	1651.01	1434.54	1705.32	1968.75	2060.38	2227.76	2521.98	1892.75	Gle1
ENSMUSG00000019718	0.0200117	0.943195	0.964273	481.152	624.418	310.155	358.141	534.622	415.869	277.281	521.846	L3hypdh
ENSMUSG00000019726	-1.95584	0.000474618	0.00260876	29.3513	31.1586	58.2202	42.9769	143.202	134.126	318.954	30.4106	Lyst
ENSMUSG00000019731	-0.734217	6.32791e-06	6.56966e-05	1199.21	1135.42	1330.6	1362.98	2030.87	2008.71	2642.99	1679.88	Slc35e1
ENSMUSG00000019732	-0.130332	0.778474	0.853981	53.4613	13.7098	64.5715	79.8143	63.3562	64.2851	59.303	45.0077	Calr3
ENSMUSG00000019734	1.30214	9.08977e-20	1.06485e-17	548.241	679.257	527.158	552.561	250.821	225.395	221.985	237.203	Tmc4
ENSMUSG00000019737	0.227583	0.139776	0.243428	419.305	390.105	535.626	523.909	420.061	380.155	390.278	407.502	Syne4
ENSMUSG00000019738	0.278584	0.353257	0.488705	2111.2	3200.61	1555.01	1714.98	1653.34	1649.98	1081.08	2691.94	Polr2i
ENSMUSG00000019761	1.02978	0.000410624	0.00232812	712.818	1142.9	616.076	561.77	353.233	392.06	230.801	510.898	Krt10
ENSMUSG00000019762	1.55192	0.0474703	0.105361	41.9305	6.23172	16.9368	17.3954	10.4147	1.58729	11.2195	4.86569	Iyd
ENSMUSG00000019763	-0.396455	0.0178853	0.0489188	1118.49	750.298	1150.64	1091.82	1457.19	1313.48	1449.72	1192.09	Rmnd1
ENSMUSG00000019768	-4.02827	8.787e-14	4.82117e-12	2.09652	3.73903	3.17565	10.2326	59.8847	89.6817	57.7002	110.695	Esr1
ENSMUSG00000019773	-0.0353423	0.780885	0.855327	2639.52	3239.25	2849.62	2926.52	2834.54	3216.63	2582.89	3311.1	Fbxo5
ENSMUSG00000019774	-0.249334	0.0335528	0.0801844	495.828	557.115	559.973	487.072	606.658	672.216	621.88	592.398	Mtrf1l
ENSMUSG00000019775	1.62833	2.90651e-11	1.06539e-09	599.605	771.486	500.694	431.816	161.428	142.062	198.745	244.501	Rgs17
ENSMUSG00000019777	0.0865629	0.479885	0.610257	8856.76	9183.06	9029.43	8289.43	8284.05	9101.5	6855.91	9059.92	Hdac2
ENSMUSG00000019779	-0.399377	0.091452	0.176491	94.3435	64.8098	87.8596	102.326	112.826	115.872	96.167	138.672	Frk
ENSMUSG00000019782	0.124434	0.572587	0.692949	4214.01	5050.18	3452.99	3303.08	3455.95	3525.36	2660.62	5056.67	Rwdd1
ENSMUSG00000019787	0.446141	0.434319	0.56819	4348.19	7970.36	2354.21	2992.01	2443.99	2801.56	1758.25	5962.91	Trdn
ENSMUSG00000019789	0.139243	0.351871	0.487163	3490.71	3749	2953.35	2464.01	2813.71	2819.81	2970.76	2886.57	Hey2
ENSMUSG00000019790	-0.316498	0.0789843	0.157514	826.03	609.462	572.675	603.724	786.312	726.977	1007.35	731.07	Stxbp5
ENSMUSG00000019791	0.663802	0.0110831	0.0334654	391.001	553.376	280.516	341.769	275.122	224.601	178.71	311.404	Hint3
ENSMUSG00000019792	-0.292772	0.101654	0.19122	602.75	679.257	624.544	652.84	764.614	853.96	564.18	954.892	Trmt11
ENSMUSG00000019794	0.366496	0.00567669	0.0196139	2010.57	2262.11	1980.55	1966.71	1520.55	1646.02	1351.15	1861.13	Katna1
ENSMUSG00000019795	-0.10731	0.513122	0.640544	4045.24	5267.05	4124.11	3670.43	4979.97	5132.49	3655.95	4657.68	Pcmt1
ENSMUSG00000019796	0.92585	1.35503e-10	4.38311e-09	736.928	820.094	878.596	744.934	429.607	471.424	426.34	343.031	Lrp11
ENSMUSG00000019797	0.0369438	0.863811	0.912771	1915.17	2333.15	1529.6	1621.87	1759.22	1954.74	1234.94	2264.98	1700021F05Rik
ENSMUSG00000019802	-0.186214	0.113801	0.208483	2634.28	2371.79	2662.25	2813.97	2954.31	2947.59	3384.28	2638.42	Sec63
ENSMUSG00000019804	0.365522	0.0986865	0.186936	14138.9	18167.9	11964.8	10672.6	10399.1	11095.9	7535.49	13617.9	Snx3
ENSMUSG00000019806	0.527807	0.000466537	0.00257688	1227.51	1332.34	1231.09	1021.21	878.308	819.04	685.19	957.325	Aig1
ENSMUSG00000019808	0.257686	0.128925	0.228934	337.54	335.266	445.649	391.909	302.027	276.981	311.741	375.875	Adat2
ENSMUSG00000019809	0.0751012	0.588505	0.706551	674.032	767.747	629.837	629.305	680.429	705.549	549.755	626.458	Pex3
ENSMUSG00000019810	0.482603	0.000130731	0.000874125	1316.62	1307.41	1161.23	1112.28	937.325	936.499	759.719	870.959	Fuca2
ENSMUSG00000019813	0.276838	0.0658079	0.136366	559.772	787.689	667.945	695.817	543.301	603.962	494.459	596.047	Cep57l1
ENSMUSG00000019814	-0.791194	3.26031e-12	1.40266e-10	2009.52	2197.3	2307.64	1839.82	3658.17	3816.63	3309.75	3671.17	Ltv1
ENSMUSG00000019817	0.633812	0.000238406	0.00145494	40937.8	40782.8	31687.7	29641.8	24743.6	20100.6	19634.9	27715	Plagl1
ENSMUSG00000019818	-0.0920128	0.370273	0.504463	7267.6	7463.1	7833.27	6280.77	7587.13	7783.26	7380.02	7994.33	Cd164
ENSMUSG00000019820	0.199765	0.298009	0.431676	2809.34	2961.31	2232.48	2627.73	1994.42	1867.44	3164.7	2228.49	Utrn
ENSMUSG00000019822	-0.0603307	0.611137	0.724456	1249.53	1098.03	1186.63	1239.17	1341.76	1205.54	1087.49	1346.58	Smpd2
ENSMUSG00000019823	-0.196008	0.280079	0.41201	1212.84	973.394	1317.89	1505.22	1525.76	1300.78	1720.59	1190.88	Mical1
ENSMUSG00000019826	-0.145257	0.282446	0.414688	455.994	434.974	447.767	367.35	433.079	517.455	459.999	475.622	Zbtb24
ENSMUSG00000019831	-0.0400265	0.722728	0.813045	1558.76	1454.48	1284.02	1563.54	1471.08	1419.83	1506.62	1631.22	Wasf1
ENSMUSG00000019832	0.224614	0.518753	0.645948	153.046	113.417	204.3	184.187	124.977	123.808	78.5364	235.986	Rab32
ENSMUSG00000019837	-0.371099	0.00196732	0.00834991	1945.57	2191.07	1928.68	2028.1	2397.12	2709.5	2364.91	2998.48	Gtf3c6
ENSMUSG00000019838	-1.26256	1.85087e-19	2.11121e-17	406.725	484.827	457.294	411.351	1076.19	1069.83	1185.26	885.556	Slc16a10
ENSMUSG00000019841	0.0149071	0.91966	0.94913	1717.05	1926.85	1578.3	1547.17	1537.91	1431.73	2001.88	1727.32	Rev3l
ENSMUSG00000019842	-0.369757	0.0302271	0.0737203	326.009	231.82	279.457	299.815	377.534	362.695	418.326	310.188	Traf3ip2
ENSMUSG00000019843	0.0920201	0.462463	0.594455	2036.77	1773.55	2363.74	1955.45	1905.89	1942.04	2036.34	1741.92	Fyn
ENSMUSG00000019845	0.0554841	0.639176	0.747675	808.209	749.052	805.556	932.19	786.312	847.611	796.583	739.585	Tube1
ENSMUSG00000019846	-0.701261	0.001047	0.00498793	2698.22	2516.37	2884.55	3005.32	4074.76	3899.96	6690.82	3387.74	Lama4
ENSMUSG00000019848	-1.04968	1.92037e-09	4.81263e-08	186.591	234.312	218.061	190.326	476.474	468.249	339.79	430.614	Popdc3
ENSMUSG00000019849	-1.02806	2.74335e-08	5.37448e-07	1779.95	1994.15	2212.37	2088.47	3986.24	4055.52	5412.6	3009.43	Prep
ENSMUSG00000019850	0.866377	5.65032e-09	1.29726e-07	753.7	923.54	786.503	696.84	432.211	419.837	497.664	380.741	Tnfaip3
ENSMUSG00000019851	-0.938259	0.000103935	0.000717936	1093.34	1374.72	1042.67	761.306	2275.62	2148.39	1288.64	2472.99	Perp
ENSMUSG00000019852	0.48083	0.194906	0.313506	42.9787	34.8976	35.9907	73.6747	26.9047	32.5394	40.0696	35.2763	Arfgef3
ENSMUSG00000019853	0.558392	0.0100216	0.0308621	657.26	806.384	735.692	553.584	530.283	430.948	323.762	586.316	Hebp2
ENSMUSG00000019854	-0.223338	0.094006	0.179965	1741.16	1849.57	2065.23	1914.52	2127.21	2141.25	2639.78	1926.81	Reps1
ENSMUSG00000019856	0.836496	5.18261e-06	5.54325e-05	220.135	223.095	186.305	171.908	101.544	107.142	121.01	119.209	Fam184a
ENSMUSG00000019857	-0.054641	0.730655	0.818616	2110.15	2315.71	2111.81	1742.61	2141.09	2311.88	1681.32	2466.91	Asf1a
ENSMUSG00000019861	-0.0261214	0.805213	0.873817	1859.62	1600.3	1726.49	1691.45	1734.05	1809.51	1878.46	1578.92	Gopc
ENSMUSG00000019863	-0.823436	3.84394e-08	7.24416e-07	567.109	661.808	507.045	454.328	972.909	1043.64	891.147	964.624	Qrsl1
ENSMUSG00000019864	-1.27689	1.25989e-28	3.2603e-26	441.318	481.088	504.928	459.444	1249.77	1173	1069.06	1077.75	Rtn4ip1
ENSMUSG00000019866	-0.199932	0.614775	0.727674	45.0752	49.8537	47.6347	25.5815	45.9984	38.0949	76.1322	31.627	Crybg1
ENSMUSG00000019868	0.0208944	0.890426	0.929956	2034.68	2476.48	1814.35	1681.22	1896.35	2079.34	1788.71	2126.31	Vta1
ENSMUSG00000019872	0.640011	0.000654984	0.00338887	405.677	512.247	330.268	379.63	282.065	233.331	233.205	296.807	Smpdl3a
ENSMUSG00000019873	0.229645	0.141023	0.245213	1909.93	2302	1751.9	1563.54	1419.01	1503.95	1735.01	1761.38	Reep3
ENSMUSG00000019874	0.0688522	0.923945	0.951834	15.7239	8.7244	12.7026	9.20934	12.1505	3.96821	4.80835	24.3285	Fabp7
ENSMUSG00000019877	0.328918	0.0183998	0.0500278	7871.39	9117	7183.32	6192.77	6186.35	6393.59	5694.69	5897.22	Serinc1
ENSMUSG00000019878	0.181486	0.245952	0.373702	2348.11	2538.8	1968.9	1829.59	1905.03	2079.34	1585.95	2088.6	Hsf2
ENSMUSG00000019880	-1.92454	8.23663e-09	1.80997e-07	378.422	856.238	327.092	460.467	1714.96	1732.52	1274.21	2952.26	Rspo3
ENSMUSG00000019883	-1.26001	0.0426936	0.0968876	51.3648	7.47806	130.202	70.605	179.654	173.014	209.965	59.6047	Echdc1
ENSMUSG00000019889	0.0244152	0.893776	0.931603	1363.79	1286.23	1556.07	1815.26	1364.33	1477.76	1883.27	1193.31	Ptprk
ENSMUSG00000019890	-0.291699	0.524933	0.651628	40.8822	99.7074	79.3912	27.628	65.092	69.8406	48.0835	120.426	Nts
ENSMUSG00000019891	0.229609	0.150232	0.256884	447.608	487.32	602.315	596.561	417.457	519.042	461.602	420.882	Dcbld1
ENSMUSG00000019894	0.851068	0.283883	0.416311	8.38609	8.7244	31.7565	54.2328	20.8294	11.111	22.439	2.43285	Slc6a15
ENSMUSG00000019897	0.287737	0.166041	0.277343	2523.17	3337.71	2355.27	2177.5	2069.06	2209.5	1523.45	2713.84	Ccdc59
ENSMUSG00000019899	-0.274585	0.169685	0.281989	115.309	147.068	168.309	129.954	157.957	167.459	197.944	153.269	Lama2
ENSMUSG00000019900	3.74177	5.88824e-05	0.000450207	36.6891	26.1732	67.7472	26.6048	1.73579	0	9.6167	0	Rfx6
ENSMUSG00000019906	1.19045	0.00158812	0.00700098	66.0405	37.3903	53.986	55.2561	20.8294	16.6665	20.8362	36.4927	Lin7a
ENSMUSG00000019907	0.347484	0.245444	0.373356	4610.25	7626.37	3033.8	3478.06	2693.94	2974.57	4378.8	4688.1	Ppp1r12a
ENSMUSG00000019916	1.21197	1.30153e-29	3.69932e-27	8054.84	9176.82	9564	9931.77	3847.37	3904.72	4311.49	3789.16	P4ha1
ENSMUSG00000019917	0.480379	9.44049e-05	0.000661865	1924.61	2005.37	1797.42	1593.22	1328.75	1290.46	1183.66	1446.33	2023-09-10
ENSMUSG00000019920	0.0729113	0.55921	0.681261	3553.61	4048.12	3322.79	2927.55	3444.67	3261.87	3172.71	3287.99	Lims1
ENSMUSG00000019923	0.0680592	0.588534	0.706551	11976.4	13014.3	11419.6	10264.3	10791.4	11868.1	9651.16	12214.1	Zwint
ENSMUSG00000019927	0.480798	0.020334	0.0541802	4487.61	5820.42	3948.39	3506.71	3166.08	3417.43	2319.23	3826.87	Ube2d1
ENSMUSG00000019929	-0.850326	0.203784	0.324296	30.3996	36.1439	56.1031	90.0469	74.6389	39.6821	21.6376	249.367	Dcn
ENSMUSG00000019942	-0.0583628	0.794864	0.866479	8372.46	12144.4	7335.75	7672.41	8691.96	9188	6768.55	12344.3	Cdk1
ENSMUSG00000019943	0.564577	0.024404	0.0624251	10554.9	13507.9	6875.28	8906.46	5536.29	5832.48	5802.88	9771.53	Atp2b1
ENSMUSG00000019944	0.264631	0.168135	0.279951	1230.66	1145.39	1544.42	1256.56	1088.34	947.61	1427.28	844.198	Rhobtb1
ENSMUSG00000019945	0.321629	0.267285	0.397989	114.26	170.749	97.3866	103.349	82.4499	101.586	72.9266	132.59	Cabcoco1
ENSMUSG00000019947	0.118905	0.740387	0.826792	210.701	294.137	120.675	156.559	124.977	130.951	291.707	171.516	Arid5b
ENSMUSG00000019948	0.440746	0.0221186	0.0579583	973.835	1317.38	932.582	885.12	792.387	875.388	565.782	793.108	Actr6
ENSMUSG00000019951	0.0627699	0.627111	0.737643	1185.58	1196.49	1107.24	1239.17	1009.36	1020.62	1319.09	1178.71	Uhrf1bp1l
ENSMUSG00000019952	-0.0180206	0.895795	0.932979	706.528	893.628	866.952	968.004	786.312	880.15	929.614	881.907	Poc1b
ENSMUSG00000019960	0.675342	3.18646e-09	7.69455e-08	4165.79	5147.4	4269.13	4242.44	2696.55	2859.5	2605.32	3000.92	Dusp6
ENSMUSG00000019961	-0.317915	0.000337911	0.00196799	10036.1	10491.7	10980.3	10278.7	13080.9	13590.3	13570	11841.9	Tmpo
ENSMUSG00000019966	-1.44366	2.24509e-20	2.82068e-18	646.777	569.579	851.074	696.84	1680.24	2080.14	1965.81	1795.44	Kitl
ENSMUSG00000019969	-0.535939	0.00109027	0.00516142	1219.13	1058.15	1342.24	1274.98	1714.09	1679.35	2245.5	1456.06	Psen1
ENSMUSG00000019970	0.133083	0.559045	0.681147	1001.09	1181.53	1063.84	647.724	891.327	1104.75	649.127	905.019	Sgk1
ENSMUSG00000019971	-0.0399238	0.89846	0.935035	244.245	401.322	167.251	332.56	236.067	207.141	403.1	330.867	Cep290
ENSMUSG00000019975	0.846807	0.000296067	0.00175198	2495.91	3421.21	1922.33	2048.57	1392.1	1407.13	966.478	1733.4	Ikbip
ENSMUSG00000019977	-0.0174412	0.887822	0.928077	3541.03	4276.2	3175.65	3316.39	3593.95	3573.77	3800.2	3511.81	Hbs1l
ENSMUSG00000019978	-0.136984	0.285464	0.417896	3124.87	3367.62	3433.94	3013.5	3378.71	3768.22	4073.47	3003.35	Epb41l2
ENSMUSG00000019979	0.176958	0.229	0.354943	1510.54	1734.91	1317.89	1288.28	1281.88	1199.99	1497.8	1193.31	Apaf1
ENSMUSG00000019982	-0.693772	0.178106	0.292951	13.6274	12.4634	37.0492	18.4187	34.7157	26.9839	50.4877	19.4628	Myb
ENSMUSG00000019984	-0.13619	0.339449	0.4743	1056.65	1085.56	1103.01	1267.82	1197.69	1144.43	1506.62	1109.38	Med23
ENSMUSG00000019986	0.579765	0.0082786	0.026546	750.555	909.83	475.289	685.584	433.079	392.853	506.479	555.905	Ahi1
ENSMUSG00000019987	1.85802	0.0893735	0.173367	234.811	89.7367	440.357	1125.59	25.1689	46.8249	407.908	41.3584	Arg1
ENSMUSG00000019988	-0.0797791	0.608026	0.721531	1946.62	2341.88	2157.32	1700.66	2287.77	2477.75	2051.56	1788.14	Nedd1
ENSMUSG00000019989	1.0761	0.118229	0.214487	39.8339	13.7098	98.4451	101.303	31.2442	11.9046	63.3099	13.3807	Enpp3
ENSMUSG00000019990	0.0231087	0.921401	0.95019	94.3435	93.4757	139.729	112.559	123.241	89.6817	119.407	100.963	Pde7b
ENSMUSG00000019992	-0.883051	5.83896e-08	1.04691e-06	301.899	244.283	334.502	289.583	549.377	603.169	558.57	446.427	Mtfr2
ENSMUSG00000019996	0.28656	0.447519	0.58049	116.357	68.5489	214.886	205.675	123.241	98.4117	173.902	100.963	Map7
ENSMUSG00000019997	1.65064	5.69258e-14	3.22542e-12	5742.38	7014.42	4929.67	3731.83	1649.87	1297.61	1779.89	2095.9	Ctgf
ENSMUSG00000019998	0.0814987	0.595941	0.712238	2751.69	3175.68	2886.67	2262.43	2542.06	2883.3	2166.16	2876.84	Stx7
ENSMUSG00000020000	1.50085	0.00221382	0.00918038	100.633	42.3757	111.148	110.512	64.2241	16.6665	24.8431	23.112	Moxd1
ENSMUSG00000020003	0.332689	0.0515622	0.112239	1354.35	1570.39	1131.59	1119.45	1026.72	1175.39	824.632	1082.62	Pex7
ENSMUSG00000020007	3.2426	7.01892e-08	1.23172e-06	27.2548	26.1732	24.3466	30.6978	4.33947	3.17457	2.40417	1.21642	Il20ra
ENSMUSG00000020009	0.261144	0.0795572	0.158405	784.099	680.503	966.456	932.19	680.429	756.342	666.758	704.309	Ifngr1
ENSMUSG00000020015	0.189163	0.168008	0.27985	1853.33	2283.3	1864.11	1669.96	1686.32	1784.11	1476.16	1780.84	Cdk17
ENSMUSG00000020018	0.143091	0.490792	0.620668	5496.03	6427.39	5145.61	5227.84	4495.69	4992.81	3592.64	7113.64	Snrpf
ENSMUSG00000020019	0.987873	0.0266963	0.067023	74.4266	63.5635	80.4498	35.8141	34.7157	13.4919	31.2543	49.8734	Ntn4
ENSMUSG00000020020	-0.733241	0.324155	0.458941	20.9652	1.24634	53.986	27.628	49.4699	41.2694	64.9127	17.0299	Usp44
ENSMUSG00000020021	-0.0247279	0.925985	0.953086	491.635	552.13	383.195	477.863	466.927	454.757	723.657	289.509	Fgd6
ENSMUSG00000020022	-0.123985	0.572577	0.692949	5981.38	7173.95	5740.52	5415.09	6531.77	6985.65	4142.39	8834.88	Ndufa12
ENSMUSG00000020023	-0.607372	0.00101378	0.00486355	644.681	953.452	697.584	562.793	973.777	1092.85	1057.84	1228.59	Tmcc3
ENSMUSG00000020024	-0.545681	8.05951e-05	0.000580709	873.202	734.096	1061.73	954.702	1326.14	1357.92	1342.33	1265.08	Cep83
ENSMUSG00000020027	0.650505	0.0082313	0.0264188	960.207	1511.81	896.592	792.004	674.353	601.581	504.877	870.959	Socs2
ENSMUSG00000020029	-0.244813	0.0505906	0.110596	4514.86	4404.58	5262.05	4867.65	6319.13	6011.85	4868.45	5372.94	Nudt4
ENSMUSG00000020032	0.404495	0.0335304	0.0801529	2178.29	2010.35	1881.04	2093.59	1345.24	1287.29	2175.78	1357.53	Nuak1
ENSMUSG00000020034	1.56549	1.25842e-15	8.90547e-14	381.567	483.581	360.966	300.839	130.184	136.507	112.996	136.239	Tcp11l2
ENSMUSG00000020038	-0.203012	0.224419	0.349625	802.968	641.867	804.498	715.259	925.175	934.118	911.984	638.622	Cry1
ENSMUSG00000020042	-0.31114	0.338136	0.473172	34.5926	33.6513	42.342	59.3491	42.5268	60.3169	61.7072	46.2241	Btbd11
ENSMUSG00000020044	-0.641558	0.0765334	0.153794	295.61	284.166	453.059	340.746	522.472	512.693	894.353	211.658	Timp3
ENSMUSG00000020048	0.0550033	0.710332	0.803847	54515.9	71211.1	48172.5	51699.2	54489	55076.4	49079.6	58513.6	Hsp90b1
ENSMUSG00000020053	0.245579	0.249927	0.377986	1364.84	1648.91	1103.01	999.725	1011.96	1011.1	873.517	1420.78	Igf1
ENSMUSG00000020056	0.637927	0.00627562	0.0212306	1314.52	1802.21	1080.78	1106.14	832.31	797.611	628.291	1151.95	Washc3
ENSMUSG00000020057	-0.81409	0.175959	0.290263	17.8204	4.98537	8.4684	19.4419	23.4331	14.2856	15.2264	37.7091	Dram1
ENSMUSG00000020059	1.2471	0.0988277	0.187061	12.5791	90.983	13.7611	14.3256	17.3579	10.3174	7.21252	20.6792	Sycp3
ENSMUSG00000020061	2.01971	7.37882e-14	4.10045e-12	748.459	503.523	805.556	675.352	185.729	96.0308	163.484	231.12	Mybpc1
ENSMUSG00000020063	0.0619378	0.637119	0.746124	1331.29	1496.86	1203.57	1317.96	1083.13	1384.91	1370.38	1284.54	Sirt1
ENSMUSG00000020064	-0.180944	0.109938	0.203057	1584.97	1544.22	1527.49	1385.49	1757.48	1876.17	1712.57	1498.63	Herc4
ENSMUSG00000020067	-0.860428	0.0086037	0.0273705	47.1718	79.766	32.815	37.8606	78.1104	84.9198	100.174	93.6646	Mypn
ENSMUSG00000020069	0.345542	0.00105794	0.00502811	6284.33	5576.14	6386.23	6315.56	4651.91	5049.16	4368.39	5265.9	Hnrnph3
ENSMUSG00000020070	0.185263	0.204976	0.325894	743.217	600.737	780.151	776.655	622.28	595.232	741.287	592.398	Rufy2
ENSMUSG00000020072	0.837956	0.0328302	0.078718	41.9305	36.1439	61.3959	74.698	18.2258	27.7775	36.864	37.7091	Pbld2
ENSMUSG00000020074	0.143417	0.593961	0.710933	9541.27	12682.8	6241.21	7338.82	6907.57	7143.58	6304.55	12062.1	Ccar1
ENSMUSG00000020075	-1.1375	1.58366e-25	3.38981e-23	3492.81	3691.67	3649.88	3109.69	7489.05	7649.13	8495.55	7037.01	Ddx21
ENSMUSG00000020076	0.200845	0.0941872	0.180165	4476.08	5379.22	4550.71	4376.48	4033.97	4399.16	3598.25	4309.79	Ddx50
ENSMUSG00000020077	0.236615	0.596546	0.712763	42.9787	54.8391	22.2295	19.4419	38.1873	25.3966	24.0417	30.4106	Srgn
ENSMUSG00000020078	-0.351438	0.0176064	0.0483007	1806.15	1653.9	2376.44	1957.5	2423.16	2776.16	2527.59	2216.32	Vps26a
ENSMUSG00000020079	-0.807119	0.000258102	0.00155977	773.617	653.084	1143.23	1083.63	1645.53	1758.71	1799.93	1188.45	Supv3l1
ENSMUSG00000020080	-0.366878	0.215349	0.338933	126.84	81.0123	159.841	110.512	162.296	179.363	180.313	93.6646	Hkdc1
ENSMUSG00000020083	0.81886	0.00133538	0.00609765	111.116	110.925	112.206	130.977	69.4315	65.0787	44.8779	86.3661	Fam241b
ENSMUSG00000020085	0.0959182	0.544398	0.668516	394.146	477.349	481.64	383.723	455.644	377.774	353.414	439.129	Aifm2
ENSMUSG00000020086	0.193543	0.0927036	0.178173	3606.02	3676.71	4159.04	4456.3	3601.76	3324.57	3732.08	3242.98	H2afy2
ENSMUSG00000020087	-0.786388	6.61098e-07	9.10414e-06	986.414	767.747	1111.48	1135.82	1830.39	1852.36	1714.18	1505.93	Tysnd1
ENSMUSG00000020088	-0.277152	0.000819983	0.0040879	5204.62	5121.22	5457.88	5301.51	6576.03	6702.31	5926.29	6347.3	Sar1a
ENSMUSG00000020089	-0.791807	7.42857e-12	3.00926e-10	3229.69	3457.36	3656.23	3278.53	6205.44	6189.62	4974.24	6214.71	Ppa1
ENSMUSG00000020090	0.806034	0.364115	0.49824	31.4478	3.73903	29.6394	25.5815	13.0184	18.2538	20.0348	0	Npffr1
ENSMUSG00000020091	-1.36732	0.0186879	0.0506663	400.436	276.688	855.308	764.376	1458.06	1292.05	2669.44	506.032	Eif4ebp2
ENSMUSG00000020092	-0.137139	0.270269	0.401553	2186.67	2683.38	2126.63	2138.61	2372.82	2684.1	2664.63	2319.72	Pald1
ENSMUSG00000020097	-0.252988	0.245626	0.373436	1071.32	1233.88	1194.04	1153.21	1324.41	1364.27	1948.18	903.803	Sgpl1
ENSMUSG00000020098	0.390131	0.0923026	0.177559	1171.96	1519.29	1239.56	1025.31	902.609	920.626	631.497	1329.55	Pcbd1
ENSMUSG00000020099	-0.235226	0.136109	0.238538	6964.65	6085.89	6109.95	6652.22	7325.89	6807.08	9841.89	6406.9	Unc5b
ENSMUSG00000020100	-0.486893	0.142624	0.247305	70.2335	87.244	116.44	164.745	142.335	127.777	225.191	119.209	Slc29a3
ENSMUSG00000020101	0.553834	0.17318	0.286588	176.108	54.8391	178.895	236.373	138.863	76.9834	132.23	92.4482	Vsir
ENSMUSG00000020102	-0.17451	0.426084	0.55968	150.95	186.951	137.611	127.908	127.58	173.808	193.937	184.896	Slc16a7
ENSMUSG00000020105	1.46468	0.00495542	0.0175198	103.778	112.171	219.12	291.629	43.3947	42.8567	145.853	30.4106	Lrig3
ENSMUSG00000020107	0.335733	0.0434883	0.0983564	2507.44	3148.26	2432.55	2576.57	2008.31	2198.39	1661.28	2584.9	Anapc16
ENSMUSG00000020108	3.1997	4.86419e-42	2.81118e-39	9020.29	6647.99	12465.5	13722.9	1173.39	1127.77	902.367	1353.88	Ddit4
ENSMUSG00000020109	-0.442436	0.0025089	0.0101705	1191.87	1098.03	1243.8	1072.38	1549.19	1437.29	1924.94	1345.36	Dnajb12
ENSMUSG00000020111	-0.612644	7.51319e-06	7.60442e-05	768.376	810.123	1042.67	822.701	1435.5	1313.48	1283.03	1233.45	Micu1
ENSMUSG00000020114	-0.244589	0.0449992	0.100996	6073.63	6857.38	5733.11	6184.59	7049.9	7007.87	8637.4	6740.2	Cand1
ENSMUSG00000020115	-0.136672	0.270626	0.401791	1053.5	945.974	973.866	847.26	1119.58	1123	1019.37	935.43	Tbk1
ENSMUSG00000020116	-0.84382	4.33972e-10	1.27098e-08	1981.21	1943.05	2085.34	1624.94	3344.86	3778.53	2914.66	3665.08	Pno1
ENSMUSG00000020120	-1.16669	1.46984e-05	0.000136717	125.791	123.388	62.4544	79.8143	189.201	237.299	254.041	195.844	Plek
ENSMUSG00000020121	0.569736	0.0184005	0.0500278	960.207	761.516	834.137	1150.14	532.887	491.265	936.827	535.226	Srgap1
ENSMUSG00000020122	-0.434091	0.23827	0.365069	49.2683	26.1732	56.1031	75.7213	50.3378	73.0152	67.3169	91.2318	Egfr
ENSMUSG00000020124	-0.584017	0.000105386	0.000725342	1743.26	1875.75	2252.59	1848.01	3038.5	3041.24	3203.96	2284.44	Usp15
ENSMUSG00000020128	-0.0660526	0.527827	0.654097	1948.72	1662.62	1827.06	1676.1	1733.18	1871.41	1989.86	1853.83	Vps54
ENSMUSG00000020130	0.0912275	0.354653	0.48988	1591.26	1557.93	1551.83	1510.33	1460.67	1525.38	1539.47	1300.36	Tbc1d15
ENSMUSG00000020131	1.02256	0.0194116	0.0521796	131.033	64.8098	163.017	196.466	123.241	48.4122	40.0696	62.0376	Pcsk4
ENSMUSG00000020132	0.0456208	0.781371	0.85559	2717.09	3104.64	2606.15	2119.17	2513.42	2926.96	2067.59	2710.19	Rab21
ENSMUSG00000020133	-0.335867	0.0155771	0.0438763	1231.71	985.857	1271.32	1112.28	1458.93	1580.94	1231.74	1538.78	2310011J03Rik
ENSMUSG00000020134	0.474356	0.0127295	0.0374012	2153.13	3117.1	1956.2	2258.34	1589.98	1567.44	1517.03	2154.29	Peli1
ENSMUSG00000020135	0.280161	0.5957	0.712194	39.8339	19.9415	32.815	24.5582	13.8863	18.2538	48.0835	15.8135	Apc2
ENSMUSG00000020137	-0.613756	0.0145036	0.0414614	266.258	296.63	387.429	297.769	460.852	478.567	667.559	300.457	Thap2
ENSMUSG00000020140	0.417453	0.433211	0.566936	32.4961	13.7098	30.6979	52.1863	20.8294	15.0792	42.4738	18.2464	Lgr5
ENSMUSG00000020142	1.12043	0.000432942	0.0024316	551.385	441.205	1040.55	1206.42	458.248	337.298	402.299	291.942	Slc1a4
ENSMUSG00000020143	-2.575	0.000567689	0.00301827	3.14478	0	5.29275	3.06978	13.8863	15.8729	15.2264	25.5449	Dock2
ENSMUSG00000020149	-0.151947	0.212018	0.334544	10244.7	10460.6	10118.7	8391.76	10850.4	11753.9	9520.53	11446.5	Rab1
ENSMUSG00000020150	-0.371145	0.00198499	0.00841461	1021.01	1115.48	1156.99	1021.21	1379.08	1518.24	1208.5	1475.52	Gamt
ENSMUSG00000020151	1.86485	7.13173e-07	9.72855e-06	270.451	506.015	243.466	164.745	49.4699	116.666	84.1461	74.2018	Ptprr
ENSMUSG00000020152	-0.191603	0.268648	0.399597	8903.93	11507.5	8186.82	6788.31	9479.13	11037.2	9238.44	10655.9	Actr2
ENSMUSG00000020153	0.0831707	0.740431	0.826792	6490.83	9068.39	5926.82	6168.21	6055.29	5916.61	4322.71	9812.89	Ndufs7
ENSMUSG00000020154	-0.787047	0.000282776	0.00168468	530.42	428.742	491.167	634.421	802.802	750.786	1267.8	776.078	Ptprb
ENSMUSG00000020155	0.0262262	0.862635	0.911979	1528.37	1465.7	1423.75	1051.91	1263.65	1469.03	1395.22	1240.75	Kcnmb1
ENSMUSG00000020156	-0.0297662	0.760298	0.841282	3140.59	2715.78	2972.41	3227.36	3217.28	3111.87	2915.46	3065.39	Mum1
ENSMUSG00000020160	-0.0315104	0.826829	0.886498	3067.21	2927.66	2870.79	3540.48	3072.34	3066.64	3837.06	2701.68	Meis1
ENSMUSG00000020163	0.0904777	0.709459	0.803069	6951.02	9479.68	6452.92	6199.93	6228.87	7220.56	4325.11	9542.84	Uqcr11
ENSMUSG00000020166	-0.225988	0.136381	0.238895	2313.51	2035.28	2897.25	2609.31	2881.41	2857.11	3298.53	2488.8	Cnot2
ENSMUSG00000020167	0.0315226	0.80367	0.872841	7146	6919.7	8058.74	8921.81	7407.47	7264.21	8590.92	7112.43	Tcf3
ENSMUSG00000020169	0.0154986	0.978551	0.986689	24.11	24.9269	13.7611	10.2326	26.9047	17.4601	20.8362	6.08212	Best3
ENSMUSG00000020170	-0.16827	0.386657	0.520365	1015.77	891.135	1035.26	1097.96	1123.92	1064.28	1523.45	825.951	Frs2
ENSMUSG00000020171	-0.154226	0.265048	0.395242	3130.11	3711.61	3339.72	3141.41	3430.78	3932.5	3127.03	4337.77	Yeats4
ENSMUSG00000020173	0.288879	0.178794	0.293805	394.146	246.776	403.307	332.56	219.577	333.33	290.104	284.643	Cobl
ENSMUSG00000020175	0.206547	0.37145	0.505391	256.824	139.59	224.413	275.257	179.654	196.03	205.156	197.061	Rab36
ENSMUSG00000020176	0.110049	0.327742	0.462414	62234.2	65526.5	53559.4	52751.1	53075.2	51074.1	57877.3	54852.2	Grb10
ENSMUSG00000020178	1.48788	5.80204e-27	1.39716e-24	1068.18	886.15	1014.09	1157.31	328.932	389.679	354.215	400.203	Adora2a
ENSMUSG00000020180	0.00667705	0.968307	0.980695	8853.62	8979.9	9373.46	8906.46	9058.21	10195.1	6296.53	10399.2	Snrpd3
ENSMUSG00000020181	-1.20727	0.000206265	0.00128549	19.917	27.4195	28.5808	33.7676	55.5452	58.7296	82.5433	55.9555	Nav3
ENSMUSG00000020182	-0.200566	0.260351	0.390171	1223.32	1594.07	1000.33	1077.49	1241.09	1519.03	1297.45	1566.75	Ddc
[truncated: 15,349 more rows]
